# Supplementary material for: High expression of interleukin-18 receptor alpha correlates with severe respiratory viral disease and defines T cells with reduced cytotoxic signatures
Source: Nat Commun. 2025 Nov 24;16:10344. doi: 10.1038/s41467-025-65262-5 (PMC12644894; doi:10.1038/s41467-025-65262-5)
Supplement: Supplementary file 4 — Source Data [file 41467_2025_65262_MOESM4_ESM.xlsx]

## Sheet: Fig1
												Figure 1D						Figure 1F
													IL18R1	SevLabels				Study	Hour	Infected	IL18R1
													4.17387	No to Minimal				H1N1 DEE3	-21	Uninfected	7.50298
													4.58363	No to Minimal				H1N1 DEE3	0	Uninfected	7.51872
													3.99706	No to Minimal				H1N1 DEE3	5	Uninfected	7.65265
													4.35063	No to Minimal				H1N1 DEE3	12	Uninfected	7.47329
													4.52571	No to Minimal				H1N1 DEE3	21	Uninfected	7.33502
													4.616	No to Minimal				H1N1 DEE3	29	Uninfected	7.4946
													4.46741	No to Minimal				H1N1 DEE3	36	Uninfected	7.38077
													4.46991	No to Minimal				H1N1 DEE3	45	Uninfected	7.49725
													6.54995	No to Minimal				H1N1 DEE3	53	Uninfected	7.12134
													4.57659	No to Minimal				H1N1 DEE3	60	Uninfected	7.20168
													5.02847	No to Minimal				H1N1 DEE3	69	Uninfected	7.35994
					Figure 1C, left		IL18R1						4.42835	No to Minimal				H1N1 DEE3	77	Uninfected	7.57532
						Recovered	6.47						9.55212	Life-threatening				H1N1 DEE3	84	Uninfected	7.51679
							6.495						5.06342	No to Minimal				H1N1 DEE3	93	Uninfected	7.23093
							6.228						5.79102	No to Minimal				H1N1 DEE3	101	Uninfected	7.31731
							6.043						5.22427	No to Minimal				H1N1 DEE3	108	Uninfected	7.46833
							5.59						9.29544	Moderate to_x000D_ Severe				H1N1 DEE3	118	Uninfected	6.30378
							6.305						6.1722	Life-threatening				H1N1 DEE3	125	Uninfected	5.87699
							5.3						3.89777	No to Minimal				H1N1 DEE3	142	Uninfected	6.45519
						Fatal	9.19						4.58497	No to Minimal				H1N1 DEE3	166	Uninfected	6.64515
							8.6						5.95678	No to Minimal				H1N1 DEE3	-21	Infected	7.87828
							9.67						3.93216	No to Minimal				H1N1 DEE3	0	Infected	7.99905
							9.933						5.77461	No to Minimal				H1N1 DEE3	5	Infected	8.01038
							8.361						5.29654	No to Minimal				H1N1 DEE3	12	Infected	7.48901
							9.489						6.27811	No to Minimal				H1N1 DEE3	21	Infected	9.13802
							8.799						5.0528	No to Minimal				H1N1 DEE3	29	Infected	8.40018
							7.203						5.07739	Moderate to_x000D_ Severe				H1N1 DEE3	36	Infected	7.97481
													9.99859	Life-threatening				H1N1 DEE3	45	Infected	8.51117
													4.37017	No to Minimal				H1N1 DEE3	53	Infected	7.31461
		Figure 1C,right											3.33848	No to Minimal				H1N1 DEE3	60	Infected	7.47189
			Day	Recovered				Fatal					8.95189	Moderate to_x000D_ Severe				H1N1 DEE3	69	Infected	8.53678
			0										8.35713	Moderate to_x000D_ Severe				H1N1 DEE3	77	Infected	7.88057
			1										5.98977	Moderate to_x000D_ Severe				H1N1 DEE3	84	Infected	7.39098
			2										5.89261	No to Minimal				H1N1 DEE3	93	Infected	8.19675
			3										5.59956	No to Minimal				H1N1 DEE3	101	Infected	7.22631
			4										6.00723	Life-threatening				H1N1 DEE3	108	Infected	7.01675
			5										5.86397	No to Minimal				H1N1 DEE3	118	Infected	6.87889
			6			6.495							4.52648	Moderate to_x000D_ Severe				H1N1 DEE3	125	Infected	6.6822
			7										7.78685	Moderate to_x000D_ Severe				H1N1 DEE3	142	Infected	6.42658
			8										6.68357	Moderate to_x000D_ Severe				H1N1 DEE3	166	Infected	7.23178
			9						8.6				4.59015	No to Minimal				H1N1 DEE3	-21	Uninfected	7.4827
			10				6.228						8.72919	Life-threatening				H1N1 DEE3	0	Uninfected	7.54569
			11			6.305							6.96128	Life-threatening				H1N1 DEE3	5	Uninfected	7.72856
			12					9.19		9.67			8.15566	Moderate to_x000D_ Severe				H1N1 DEE3	12	Uninfected	7.37976
			13										6.26741	No to Minimal				H1N1 DEE3	21	Uninfected	7.70185
			14	6.47									8.44599	Life-threatening				H1N1 DEE3	29	Uninfected	7.79402
			15										9.11269	Life-threatening				H1N1 DEE3	36	Uninfected	7.49461
			16										9.13014	Life-threatening				H1N1 DEE3	45	Uninfected	7.62873
			17								9.933		4.05377	No to Minimal				H1N1 DEE3	53	Uninfected	6.89467
			18										8.02219	Moderate to_x000D_ Severe				H1N1 DEE3	60	Uninfected	7.20246
			19						9.489				4.60707	Life-threatening				H1N1 DEE3	69	Uninfected	7.18695
			20										7.26719	Moderate to_x000D_ Severe				H1N1 DEE3	77	Uninfected	7.64836
			21	6.043						8.799			6.33093	Moderate to_x000D_ Severe				H1N1 DEE3	84	Uninfected	7.41839
			22		5.59		5.3	8.361			7.203		6.22549	Moderate to_x000D_ Severe				H1N1 DEE3	93	Uninfected	7.13877
													8.2939	Life-threatening				H1N1 DEE3	101	Uninfected	6.96343
													8.10042	Life-threatening				H1N1 DEE3	108	Uninfected	7.39937
			Fig 1E, left										5.30018	No to Minimal				H1N1 DEE3	118	Uninfected	6.72063
			avg.exp	pct.exp	features.plot	id	avg.exp.scaled						4.95095	Moderate to_x000D_ Severe				H1N1 DEE3	125	Uninfected	6.41621
			0.0813986	6.70613	IL18R1	Mild pARDS	0.717324						5.27055	No to Minimal				H1N1 DEE3	142	Uninfected	6.18996
			0.0163488	1.50999	IL18R1	No LRTI	-1.2787						4.32009	Moderate to_x000D_ Severe				H1N1 DEE3	166	Uninfected	6.34359
			0.0595522	5.05278	IL18R1	Moderate pARDS	0.0606925						3.50714	No to Minimal				H1N1 DEE3	-21	Infected	7.53399
			0.0278578	2.54563	IL18R1	No pARDS	-0.916413						4.52435	No to Minimal				H1N1 DEE3	0	Infected	7.67177
			0.105161	9.34761	IL18R1	Severe pARDS	1.41664						2.43561	No to Minimal				H1N1 DEE3	5	Infected	7.73122
			0.0575703	4.36814	IL18R1	LRTI without pARDS	0.000455041						6.39739	No to Minimal				H1N1 DEE3	12	Infected	7.39049
													5.5377	No to Minimal				H1N1 DEE3	21	Infected	7.75747
			Fig 1E, right										4.48163	No to Minimal				H1N1 DEE3	29	Infected	8.06456
			avg.exp	pct.exp	features.plot	id	avg.exp.scaled						7.49297	Moderate to_x000D_ Severe				H1N1 DEE3	36	Infected	7.22068
			0.0569205	4.81812	IL18R1	RSVneg	0.161686						4.16151	No to Minimal				H1N1 DEE3	45	Infected	7.31535
			0.0163488	1.50999	IL18R1	Con	-1.37352						8.87084	Moderate to_x000D_ Severe				H1N1 DEE3	53	Infected	7.72481
			0.080472	6.75295	IL18R1	RSVposP	1.02605						8.62361	Life-threatening				H1N1 DEE3	60	Infected	7.68484
			0.0575703	4.36814	IL18R1	RSVposL	0.18579						9.11187	Life-threatening				H1N1 DEE3	69	Infected	7.71546
													7.3742	Moderate to_x000D_ Severe				H1N1 DEE3	77	Infected	7.48407
													4.97029	No to Minimal				H1N1 DEE3	84	Infected	7.90285
													6.11879	Life-threatening				H1N1 DEE3	93	Infected	7.30918
													3.52784	No to Minimal				H1N1 DEE3	101	Infected	7.5131
													8.41731	Life-threatening				H1N1 DEE3	108	Infected	7.18403
													8.29596	Moderate to_x000D_ Severe				H1N1 DEE3	118	Infected	6.04157
													8.01207	Moderate to_x000D_ Severe				H1N1 DEE3	125	Infected	6.49157
													7.97363	Moderate to_x000D_ Severe				H1N1 DEE3	142	Infected	6.1899
													4.25466	Life-threatening				H1N1 DEE3	166	Infected	6.76381
													7.63571	Life-threatening				H1N1 DEE3	-21	Infected	8.21996
													7.157	Life-threatening				H1N1 DEE3	0	Infected	8.42951
													9.43108	Life-threatening				H1N1 DEE3	5	Infected	8.2009
													8.72905	Moderate to_x000D_ Severe				H1N1 DEE3	12	Infected	7.66016
													7.55743	Moderate to_x000D_ Severe				H1N1 DEE3	21	Infected	7.83449
													6.99058	Life-threatening				H1N1 DEE3	29	Infected	7.86453
													9.08092	Life-threatening				H1N1 DEE3	36	Infected	7.72082
													8.50885	Life-threatening				H1N1 DEE3	45	Infected	7.77126
													6.77401	Moderate to_x000D_ Severe				H1N1 DEE3	53	Infected	7.717
													8.53247	Moderate to_x000D_ Severe				H1N1 DEE3	60	Infected	7.81823
													3.94467	No to Minimal				H1N1 DEE3	69	Infected	8.03395
													4.17272	Healthy				H1N1 DEE3	77	Infected	8.36664
													3.81232	Healthy				H1N1 DEE3	84	Infected	7.23689
													3.68561	Healthy				H1N1 DEE3	93	Infected	7.67535
													3.316	Healthy				H1N1 DEE3	101	Infected	7.84278
													3.2545	Healthy				H1N1 DEE3	108	Infected	7.73899
													4.37491	Healthy				H1N1 DEE3	118	Infected	6.42207
													3.55176	Healthy				H1N1 DEE3	125	Infected	6.48225
													4.15161	Healthy				H1N1 DEE3	142	Infected	7.24802
													3.69997	Healthy				H1N1 DEE3	166	Infected	7.07873
													3.88613	Healthy				H1N1 DEE3	-21	Uninfected	7.24879
													5.16458	Healthy				H1N1 DEE3	0	Uninfected	8.07666
													3.57631	Healthy				H1N1 DEE3	5	Uninfected	7.76122
													3.64659	Healthy				H1N1 DEE3	12	Uninfected	7.51237
													3.57977	Healthy				H1N1 DEE3	21	Uninfected	7.63149
													4.75152	Healthy				H1N1 DEE3	29	Uninfected	7.94117
													3.96196	Healthy				H1N1 DEE3	36	Uninfected	7.53811
													3.9697	Healthy				H1N1 DEE3	45	Uninfected	7.39059
													3.64763	Healthy				H1N1 DEE3	53	Uninfected	7.38652
													3.87702	Healthy				H1N1 DEE3	60	Uninfected	7.61705
													4.32038	Healthy				H1N1 DEE3	69	Uninfected	7.98895
													3.33996	Healthy				H1N1 DEE3	77	Uninfected	8.43985
													2.90779	Healthy				H1N1 DEE3	84	Uninfected	8.04306
													9.23284	Hospitalized_x000D_ MIS-C				H1N1 DEE3	93	Uninfected	8.16091
													7.77749	Hospitalized_x000D_ MIS-C				H1N1 DEE3	101	Uninfected	7.59371
													9.7558	Hospitalized_x000D_ MIS-C				H1N1 DEE3	108	Uninfected	7.5912
													8.49074	Hospitalized_x000D_ MIS-C				H1N1 DEE3	118	Uninfected	6.8522
													8.38375	Hospitalized_x000D_ MIS-C				H1N1 DEE3	125	Uninfected	6.92993
													4.61065	Hospitalized_x000D_ MIS-C				H1N1 DEE3	142	Uninfected	7.06165
													9.77352	Hospitalized_x000D_ MIS-C				H1N1 DEE3	166	Uninfected	6.74402
													8.8432	Hospitalized_x000D_ MIS-C				H1N1 DEE3	-21	Infected	7.81956
													4.45321	Hospitalized_x000D_ MIS-C				H1N1 DEE3	0	Infected	7.59644
													7.45486	Hospitalized_x000D_ MIS-C				H1N1 DEE3	5	Infected	8.07808
													10.2791	Hospitalized_x000D_ MIS-C				H1N1 DEE3	12	Infected	8.69939
													7.15929	Hospitalized_x000D_ MIS-C				H1N1 DEE3	21	Infected	7.81192
													9.14655	Hospitalized_x000D_ MIS-C				H1N1 DEE3	29	Infected	7.98042
													8.99	Hospitalized_x000D_ MIS-C				H1N1 DEE3	36	Infected	7.62729
													7.51015	Hospitalized_x000D_ MIS-C				H1N1 DEE3	45	Infected	7.74351
													9.7433	Hospitalized_x000D_ MIS-C				H1N1 DEE3	53	Infected	7.53768
													4.49445	Hospitalized_x000D_ MIS-C				H1N1 DEE3	60	Infected	7.70646
													8.8041	Hospitalized_x000D_ MIS-C				H1N1 DEE3	69	Infected	7.52141
													9.84318	Hospitalized_x000D_ MIS-C				H1N1 DEE3	77	Infected	7.85405
													9.13854	Hospitalized_x000D_ MIS-C				H1N1 DEE3	84	Infected	7.63549
													8.38076	Hospitalized_x000D_ MIS-C				H1N1 DEE3	93	Infected	7.7406
													7.97665	Hospitalized_x000D_ MIS-C				H1N1 DEE3	101	Infected	7.81449
													10.422	Hospitalized_x000D_ MIS-C				H1N1 DEE3	108	Infected	8.18338
													9.17695	Hospitalized_x000D_ MIS-C				H1N1 DEE3	118	Infected	6.62091
													7.60955	Hospitalized_x000D_ MIS-C				H1N1 DEE3	125	Infected	6.94874
													6.69182	Hospitalized_x000D_ MIS-C				H1N1 DEE3	142	Infected	7.02197
													9.15817	Hospitalized_x000D_ MIS-C				H1N1 DEE3	166	Infected	7.13753
													8.45846	Hospitalized_x000D_ MIS-C				H1N1 DEE3	-21	Uninfected	6.97063
													9.4608	Hospitalized_x000D_ MIS-C				H1N1 DEE3	0	Uninfected	7.36897
													9.86516	Hospitalized_x000D_ MIS-C				H1N1 DEE3	5	Uninfected	6.94858
																			H1N1 DEE3	12	Uninfected	6.63866
																			H1N1 DEE3	21	Uninfected	7.22189
																			H1N1 DEE3	29	Uninfected	7.66567
																			H1N1 DEE3	36	Uninfected	7.11068
																			H1N1 DEE3	45	Uninfected	7.12503
																			H1N1 DEE3	53	Uninfected	7.42694
																			H1N1 DEE3	60	Uninfected	6.42834
																			H1N1 DEE3	69	Uninfected	7.5221
																			H1N1 DEE3	77	Uninfected	7.48128
																			H1N1 DEE3	84	Uninfected	7.23675
																			H1N1 DEE3	93	Uninfected	7.56754
																			H1N1 DEE3	101	Uninfected	7.58661
																			H1N1 DEE3	108	Uninfected	6.80392
																			H1N1 DEE3	118	Uninfected	6.45627
																			H1N1 DEE3	125	Uninfected	6.26208
																			H1N1 DEE3	142	Uninfected	6.3851
																			H1N1 DEE3	166	Uninfected	6.83591
																			H1N1 DEE3	-21	Uninfected	7.46031
																			H1N1 DEE3	0	Uninfected	7.68946
																			H1N1 DEE3	5	Uninfected	7.55632
																			H1N1 DEE3	12	Uninfected	7.97116
																			H1N1 DEE3	21	Uninfected	7.37723
																			H1N1 DEE3	29	Uninfected	7.50763
																			H1N1 DEE3	36	Uninfected	7.64934
																			H1N1 DEE3	45	Uninfected	7.57044
																			H1N1 DEE3	53	Uninfected	7.41782
																			H1N1 DEE3	60	Uninfected	7.45061
																			H1N1 DEE3	69	Uninfected	7.80031
																			H1N1 DEE3	77	Uninfected	8.13554
																			H1N1 DEE3	84	Uninfected	7.40243
																			H1N1 DEE3	93	Uninfected	8.04041
																			H1N1 DEE3	101	Uninfected	8.0287
																			H1N1 DEE3	108	Uninfected	7.58563
																			H1N1 DEE3	118	Uninfected	6.64761
																			H1N1 DEE3	125	Uninfected	6.83591
																			H1N1 DEE3	142	Uninfected	6.70759
																			H1N1 DEE3	166	Uninfected	7.18669
																			H1N1 DEE3	-21	Uninfected	7.28291
																			H1N1 DEE3	0	Uninfected	7.53561
																			H1N1 DEE3	5	Uninfected	7.41531
																			H1N1 DEE3	12	Uninfected	7.08906
																			H1N1 DEE3	21	Uninfected	6.8748
																			H1N1 DEE3	29	Uninfected	6.89665
																			H1N1 DEE3	36	Uninfected	6.96919
																			H1N1 DEE3	45	Uninfected	7.4096
																			H1N1 DEE3	53	Uninfected	7.14396
																			H1N1 DEE3	60	Uninfected	6.84081
																			H1N1 DEE3	69	Uninfected	7.22483
																			H1N1 DEE3	77	Uninfected	7.22272
																			H1N1 DEE3	84	Uninfected	6.915
																			H1N1 DEE3	93	Uninfected	7.59737
																			H1N1 DEE3	101	Uninfected	7.18609
																			H1N1 DEE3	108	Uninfected	7.1758
																			H1N1 DEE3	118	Uninfected	6.09852
																			H1N1 DEE3	125	Uninfected	6.14846
																			H1N1 DEE3	142	Uninfected	6.42455
																			H1N1 DEE3	166	Uninfected	6.60846
																			H1N1 DEE3	-21	Uninfected	7.11778
																			H1N1 DEE3	0	Uninfected	8.0586
																			H1N1 DEE3	5	Uninfected	7.45663
																			H1N1 DEE3	12	Uninfected	7.52855
																			H1N1 DEE3	21	Uninfected	7.46482
																			H1N1 DEE3	29	Uninfected	7.07914
																			H1N1 DEE3	36	Uninfected	7.2074
																			H1N1 DEE3	45	Uninfected	7.49535
																			H1N1 DEE3	53	Uninfected	7.58026
																			H1N1 DEE3	60	Uninfected	7.95286
																			H1N1 DEE3	69	Uninfected	7.7689
																			H1N1 DEE3	77	Uninfected	7.80885
																			H1N1 DEE3	84	Uninfected	7.90699
																			H1N1 DEE3	93	Uninfected	7.59951
																			H1N1 DEE3	101	Uninfected	7.56369
																			H1N1 DEE3	108	Uninfected	7.04973
																			H1N1 DEE3	118	Uninfected	6.85587
																			H1N1 DEE3	125	Uninfected	6.88151
																			H1N1 DEE3	142	Uninfected	6.20449
																			H1N1 DEE3	166	Uninfected	6.51037
																			H1N1 DEE3	-21	Uninfected	7.30159
																			H1N1 DEE3	0	Uninfected	7.76934
																			H1N1 DEE3	5	Uninfected	7.70813
																			H1N1 DEE3	12	Uninfected	7.2837
																			H1N1 DEE3	21	Uninfected	7.33325
																			H1N1 DEE3	29	Uninfected	8.40604
																			H1N1 DEE3	36	Uninfected	7.92517
																			H1N1 DEE3	45	Uninfected	9.15063
																			H1N1 DEE3	53	Uninfected	8.20333
																			H1N1 DEE3	60	Uninfected	8.66924
																			H1N1 DEE3	69	Uninfected	8.27088
																			H1N1 DEE3	77	Uninfected	7.97479
																			H1N1 DEE3	84	Uninfected	7.13461
																			H1N1 DEE3	93	Uninfected	7.06296
																			H1N1 DEE3	101	Uninfected	7.64398
																			H1N1 DEE3	108	Uninfected	7.24992
																			H1N1 DEE3	118	Uninfected	6.50559
																			H1N1 DEE3	125	Uninfected	6.19411
																			H1N1 DEE3	142	Uninfected	6.9382
																			H1N1 DEE3	166	Uninfected	7.00001
																			H1N1 DEE3	0	Uninfected	7.76596
																			H1N1 DEE3	5	Uninfected	7.38183
																			H1N1 DEE3	12	Uninfected	7.3446
																			H1N1 DEE3	21	Uninfected	7.51737
																			H1N1 DEE3	29	Uninfected	7.61153
																			H1N1 DEE3	36	Uninfected	7.4609
																			H1N1 DEE3	45	Uninfected	7.39539
																			H1N1 DEE3	53	Uninfected	7.82494
																			H1N1 DEE3	60	Uninfected	7.93078
																			H1N1 DEE3	69	Uninfected	8.1803
																			H1N1 DEE3	77	Uninfected	8.37868
																			H1N1 DEE3	84	Uninfected	7.50921
																			H1N1 DEE3	93	Uninfected	6.7756
																			H1N1 DEE3	101	Uninfected	8.24481
																			H1N1 DEE3	108	Uninfected	7.22863
																			H1N1 DEE3	118	Uninfected	6.30252
																			H1N1 DEE3	125	Uninfected	6.59328
																			H1N1 DEE3	142	Uninfected	6.18698
																			H1N1 DEE3	166	Uninfected	7.0107
																			H1N1 DEE3	-21	Infected	6.83156
																			H1N1 DEE3	0	Infected	7.39784
																			H1N1 DEE3	5	Infected	7.51109
																			H1N1 DEE3	12	Infected	7.29758
																			H1N1 DEE3	21	Infected	7.73601
																			H1N1 DEE3	29	Infected	7.59568
																			H1N1 DEE3	36	Infected	7.41416
																			H1N1 DEE3	45	Infected	7.25466
																			H1N1 DEE3	53	Infected	7.5542
																			H1N1 DEE3	60	Infected	7.45669
																			H1N1 DEE3	69	Infected	7.46301
																			H1N1 DEE3	77	Infected	7.6763
																			H1N1 DEE3	84	Infected	7.55248
																			H1N1 DEE3	93	Infected	7.06338
																			H1N1 DEE3	101	Infected	7.75652
																			H1N1 DEE3	108	Infected	7.12643
																			H1N1 DEE3	118	Infected	6.69079
																			H1N1 DEE3	125	Infected	6.51036
																			H1N1 DEE3	142	Infected	6.57558
																			H1N1 DEE3	166	Infected	6.48977
																			H1N1 DEE3	0	Uninfected	7.17965
																			H1N1 DEE3	5	Uninfected	7.82979
																			H1N1 DEE3	12	Uninfected	7.75773
																			H1N1 DEE3	21	Uninfected	8.11572
																			H1N1 DEE3	29	Uninfected	7.52196
																			H1N1 DEE3	36	Uninfected	7.65022
																			H1N1 DEE3	45	Uninfected	7.42901
																			H1N1 DEE3	53	Uninfected	7.49154
																			H1N1 DEE3	60	Uninfected	7.32144
																			H1N1 DEE3	69	Uninfected	8.07051
																			H1N1 DEE3	77	Uninfected	7.5075
																			H1N1 DEE3	84	Uninfected	7.33514
																			H1N1 DEE3	93	Uninfected	7.56576
																			H1N1 DEE3	101	Uninfected	7.26687
																			H1N1 DEE3	108	Uninfected	8.1776
																			H1N1 DEE3	118	Uninfected	6.05642
																			H1N1 DEE3	125	Uninfected	7.42245
																			H1N1 DEE3	142	Uninfected	6.11027
																			H1N1 DEE3	166	Uninfected	7.03288
																			H1N1 DEE3	-21	Infected	7.68322
																			H1N1 DEE3	0	Infected	7.31959
																			H1N1 DEE3	5	Infected	7.4837
																			H1N1 DEE3	12	Infected	7.50868
																			H1N1 DEE3	21	Infected	7.82943
																			H1N1 DEE3	29	Infected	8.89099
																			H1N1 DEE3	36	Infected	7.47749
																			H1N1 DEE3	45	Infected	8.11052
																			H1N1 DEE3	53	Infected	7.83031
																			H1N1 DEE3	60	Infected	7.77935
																			H1N1 DEE3	69	Infected	7.81354
																			H1N1 DEE3	77	Infected	8.04468
																			H1N1 DEE3	84	Infected	7.75138
																			H1N1 DEE3	93	Infected	7.42707
																			H1N1 DEE3	101	Infected	7.6091
																			H1N1 DEE3	108	Infected	7.54874
																			H1N1 DEE3	118	Infected	6.40337
																			H1N1 DEE3	125	Infected	6.41919
																			H1N1 DEE3	142	Infected	6.32728
																			H1N1 DEE3	166	Infected	6.47483
																			H1N1 DEE3	-21	Uninfected	7.37377
																			H1N1 DEE3	0	Uninfected	7.96069
																			H1N1 DEE3	5	Uninfected	7.44505
																			H1N1 DEE3	12	Uninfected	7.35402
																			H1N1 DEE3	21	Uninfected	7.78889
																			H1N1 DEE3	29	Uninfected	7.95897
																			H1N1 DEE3	36	Uninfected	7.32817
																			H1N1 DEE3	45	Uninfected	7.63389
																			H1N1 DEE3	53	Uninfected	7.4836
																			H1N1 DEE3	60	Uninfected	7.55816
																			H1N1 DEE3	69	Uninfected	7.62931
																			H1N1 DEE3	77	Uninfected	7.43952
																			H1N1 DEE3	84	Uninfected	7.34916
																			H1N1 DEE3	93	Uninfected	7.60038
																			H1N1 DEE3	101	Uninfected	7.95364
																			H1N1 DEE3	108	Uninfected	7.92602
																			H1N1 DEE3	118	Uninfected	6.55427
																			H1N1 DEE3	125	Uninfected	6.46029
																			H1N1 DEE3	142	Uninfected	6.43903
																			H1N1 DEE3	166	Uninfected	6.18321
																			H1N1 DEE3	-21	Infected	7.67705
																			H1N1 DEE3	0	Infected	7.31419
																			H1N1 DEE3	5	Infected	7.55325
																			H1N1 DEE3	12	Infected	7.33648
																			H1N1 DEE3	21	Infected	7.98508
																			H1N1 DEE3	29	Infected	7.47355
																			H1N1 DEE3	36	Infected	7.24741
																			H1N1 DEE3	45	Infected	7.37698
																			H1N1 DEE3	53	Infected	7.35176
																			H1N1 DEE3	60	Infected	7.63506
																			H1N1 DEE3	69	Infected	7.36991
																			H1N1 DEE3	77	Infected	7.62855
																			H1N1 DEE3	84	Infected	7.1453
																			H1N1 DEE3	93	Infected	7.29758
																			H1N1 DEE3	101	Infected	7.63219
																			H1N1 DEE3	108	Infected	7.25812
																			H1N1 DEE3	118	Infected	6.57913
																			H1N1 DEE3	125	Infected	6.1849
																			H1N1 DEE3	142	Infected	6.1474
																			H1N1 DEE3	166	Infected	7.38187
																			H1N1 DEE3	-21	Infected	7.04496
																			H1N1 DEE3	0	Infected	7.19365
																			H1N1 DEE3	5	Infected	7.09407
																			H1N1 DEE3	12	Infected	6.90486
																			H1N1 DEE3	21	Infected	6.97264
																			H1N1 DEE3	29	Infected	7.74083
																			H1N1 DEE3	36	Infected	7.14281
																			H1N1 DEE3	45	Infected	7.47033
																			H1N1 DEE3	53	Infected	7.2208
																			H1N1 DEE3	60	Infected	7.45032
																			H1N1 DEE3	69	Infected	6.62695
																			H1N1 DEE3	77	Infected	7.26971
																			H1N1 DEE3	84	Infected	7.38883
																			H1N1 DEE3	93	Infected	7.13819
																			H1N1 DEE3	101	Infected	7.39984
																			H1N1 DEE3	108	Infected	7.23904
																			H1N1 DEE3	118	Infected	5.91778
																			H1N1 DEE3	125	Infected	6.38472
																			H1N1 DEE3	142	Infected	6.15107
																			H1N1 DEE3	166	Infected	6.29
																			H1N1 DEE3	-21	Uninfected	7.79206
																			H1N1 DEE3	0	Uninfected	7.72665
																			H1N1 DEE3	5	Uninfected	7.74587
																			H1N1 DEE3	12	Uninfected	7.37845
																			H1N1 DEE3	21	Uninfected	7.89181
																			H1N1 DEE3	29	Uninfected	7.71887
																			H1N1 DEE3	36	Uninfected	7.34908
																			H1N1 DEE3	45	Uninfected	7.57138
																			H1N1 DEE3	53	Uninfected	7.79724
																			H1N1 DEE3	60	Uninfected	7.18702
																			H1N1 DEE3	69	Uninfected	7.51047
																			H1N1 DEE3	77	Uninfected	8.22501
																			H1N1 DEE3	84	Uninfected	7.85375
																			H1N1 DEE3	93	Uninfected	8.23884
																			H1N1 DEE3	101	Uninfected	7.76131
																			H1N1 DEE3	108	Uninfected	7.48564
																			H1N1 DEE3	118	Uninfected	7.22154
																			H1N1 DEE3	125	Uninfected	6.31603
																			H1N1 DEE3	142	Uninfected	7.2988
																			H1N1 DEE3	166	Uninfected	6.62655
																			H1N1 DEE3	-21	Infected	7.53758
																			H1N1 DEE3	0	Infected	6.88152
																			H1N1 DEE3	5	Infected	7.77375
																			H1N1 DEE3	12	Infected	7.10819
																			H1N1 DEE3	21	Infected	7.16176
																			H1N1 DEE3	29	Infected	7.19194
																			H1N1 DEE3	36	Infected	7.2321
																			H1N1 DEE3	45	Infected	7.11978
																			H1N1 DEE3	53	Infected	7.51227
																			H1N1 DEE3	60	Infected	6.96336
																			H1N1 DEE3	77	Infected	8.84526
																			H1N1 DEE3	84	Infected	7.26878
																			H1N1 DEE3	93	Infected	7.52206
																			H1N1 DEE3	101	Infected	8.04466
																			H1N1 DEE3	108	Infected	7.99726
																			H1N1 DEE3	118	Infected	6.33547
																			H1N1 DEE3	125	Infected	6.42218
																			H1N1 DEE3	142	Infected	5.93194
																			H1N1 DEE3	166	Infected	6.5299
																			H1N1 DEE3	-21	Infected	7.23023
																			H1N1 DEE3	0	Infected	7.16849
																			H1N1 DEE3	5	Infected	7.07846
																			H1N1 DEE3	12	Infected	7.23744
																			H1N1 DEE3	21	Infected	6.66295
																			H1N1 DEE3	29	Infected	7.1895
																			H1N1 DEE3	36	Infected	6.5274
																			H1N1 DEE3	45	Infected	6.86948
																			H1N1 DEE3	53	Infected	7.02519
																			H1N1 DEE3	60	Infected	6.88874
																			H1N1 DEE3	69	Infected	6.53497
																			H1N1 DEE3	77	Infected	6.64123
																			H1N1 DEE3	84	Infected	5.96026
																			H1N1 DEE3	93	Infected	7.07304
																			H1N1 DEE3	101	Infected	7.00477
																			H1N1 DEE3	108	Infected	6.9715
																			H1N1 DEE3	118	Infected	6.08472
																			H1N1 DEE3	125	Infected	6.56973
																			H1N1 DEE3	142	Infected	5.63268
																			H1N1 DEE3	166	Infected	6.44675
																			H1N1 DEE3	-21	Uninfected	8.09918
																			H1N1 DEE3	0	Uninfected	8.23111
																			H1N1 DEE3	5	Uninfected	8.09078
																			H1N1 DEE3	12	Uninfected	8.12417
																			H1N1 DEE3	21	Uninfected	8.1393
																			H1N1 DEE3	29	Uninfected	8.34629
																			H1N1 DEE3	36	Uninfected	8.03749
																			H1N1 DEE3	45	Uninfected	8.10199
																			H1N1 DEE3	53	Uninfected	8.14831
																			H1N1 DEE3	60	Uninfected	7.94039
																			H1N1 DEE3	69	Uninfected	8.33265
																			H1N1 DEE3	77	Uninfected	8.42807
																			H1N1 DEE3	84	Uninfected	7.9128
																			H1N1 DEE3	93	Uninfected	7.66471
																			H1N1 DEE3	101	Uninfected	8.10016
																			H1N1 DEE3	108	Uninfected	8.29855
																			H1N1 DEE3	118	Uninfected	6.14111
																			H1N1 DEE3	125	Uninfected	7.27909
																			H1N1 DEE3	142	Uninfected	7.05254
																			H1N1 DEE3	166	Uninfected	6.99411
																			H1N1 DEE3	-21	Infected	7.23914
																			H1N1 DEE3	0	Infected	7.49424
																			H1N1 DEE3	5	Infected	7.53486
																			H1N1 DEE3	12	Infected	7.45157
																			H1N1 DEE3	21	Infected	7.85793
																			H1N1 DEE3	29	Infected	7.30036
																			H1N1 DEE3	36	Infected	7.57123
																			H1N1 DEE3	45	Infected	7.2998
																			H1N1 DEE3	53	Infected	8.00064
																			H1N1 DEE3	60	Infected	7.37396
																			H1N1 DEE3	69	Infected	7.3392
																			H1N1 DEE3	77	Infected	8.04173
																			H1N1 DEE3	84	Infected	7.67323
																			H1N1 DEE3	93	Infected	7.2423
																			H1N1 DEE3	101	Infected	7.52972
																			H1N1 DEE3	108	Infected	7.44518
																			H1N1 DEE3	118	Infected	6.33066
																			H1N1 DEE3	125	Infected	6.51401
																			H1N1 DEE3	142	Infected	6.1772
																			H1N1 DEE3	166	Infected	6.59699
																			H1N1 DEE4	-21	Infected	7.25494
																			H1N1 DEE4	0	Infected	7.06129
																			H1N1 DEE4	5	Infected	7.67222
																			H1N1 DEE4	12	Infected	6.82882
																			H1N1 DEE4	22	Infected	7.24883
																			H1N1 DEE4	29	Infected	7.17305
																			H1N1 DEE4	36	Infected	7.40339
																			H1N1 DEE4	46	Infected	6.823
																			H1N1 DEE4	53	Infected	6.96889
																			H1N1 DEE4	60	Infected	6.89277
																			H1N1 DEE4	70	Infected	7.33374
																			H1N1 DEE4	77	Infected	7.03341
																			H1N1 DEE4	84	Infected	7.342
																			H1N1 DEE4	94	Infected	7.35219
																			H1N1 DEE4	101	Infected	7.45754
																			H1N1 DEE4	108	Infected	7.06407
																			H1N1 DEE4	118	Infected	7.69415
																			H1N1 DEE4	125	Infected	7.62751
																			H1N1 DEE4	132	Infected	6.94708
																			H1N1 DEE4	142	Infected	7.30089
																			H1N1 DEE4	166	Infected	7.50739
																			H1N1 DEE4	-21	Uninfected	6.63612
																			H1N1 DEE4	0	Uninfected	6.89547
																			H1N1 DEE4	5	Uninfected	7.35401
																			H1N1 DEE4	12	Uninfected	7.04101
																			H1N1 DEE4	22	Uninfected	7.19688
																			H1N1 DEE4	29	Uninfected	7.68896
																			H1N1 DEE4	36	Uninfected	6.84484
																			H1N1 DEE4	46	Uninfected	8.02916
																			H1N1 DEE4	53	Uninfected	9.91942
																			H1N1 DEE4	60	Uninfected	10.1032
																			H1N1 DEE4	70	Uninfected	9.80026
																			H1N1 DEE4	77	Uninfected	8.39594
																			H1N1 DEE4	84	Uninfected	8.09193
																			H1N1 DEE4	94	Uninfected	8.40691
																			H1N1 DEE4	101	Uninfected	7.32724
																			H1N1 DEE4	108	Uninfected	7.51221
																			H1N1 DEE4	118	Uninfected	8.12212
																			H1N1 DEE4	125	Uninfected	7.426
																			H1N1 DEE4	132	Uninfected	7.1175
																			H1N1 DEE4	142	Uninfected	6.33829
																			H1N1 DEE4	166	Uninfected	7.52106
																			H1N1 DEE4	-21	Uninfected	6.98478
																			H1N1 DEE4	0	Uninfected	6.81615
																			H1N1 DEE4	5	Uninfected	7.91866
																			H1N1 DEE4	12	Uninfected	7.3678
																			H1N1 DEE4	22	Uninfected	7.08118
																			H1N1 DEE4	29	Uninfected	7.94184
																			H1N1 DEE4	36	Uninfected	7.44321
																			H1N1 DEE4	46	Uninfected	7.23817
																			H1N1 DEE4	53	Uninfected	7.29613
																			H1N1 DEE4	60	Uninfected	7.33217
																			H1N1 DEE4	70	Uninfected	7.16901
																			H1N1 DEE4	77	Uninfected	7.6267
																			H1N1 DEE4	84	Uninfected	6.89324
																			H1N1 DEE4	94	Uninfected	7.39835
																			H1N1 DEE4	101	Uninfected	7.75931
																			H1N1 DEE4	-21	Uninfected	6.8607
																			H1N1 DEE4	0	Uninfected	6.064
																			H1N1 DEE4	5	Uninfected	6.83814
																			H1N1 DEE4	12	Uninfected	6.76866
																			H1N1 DEE4	22	Uninfected	6.59971
																			H1N1 DEE4	29	Uninfected	6.52741
																			H1N1 DEE4	36	Uninfected	7.27255
																			H1N1 DEE4	46	Uninfected	6.40765
																			H1N1 DEE4	53	Uninfected	6.12203
																			H1N1 DEE4	60	Uninfected	6.61875
																			H1N1 DEE4	70	Uninfected	6.58548
																			H1N1 DEE4	77	Uninfected	7.72466
																			H1N1 DEE4	84	Uninfected	6.95136
																			H1N1 DEE4	94	Uninfected	7.262
																			H1N1 DEE4	101	Uninfected	7.01773
																			H1N1 DEE4	108	Uninfected	6.5164
																			H1N1 DEE4	118	Uninfected	6.45997
																			H1N1 DEE4	125	Uninfected	7.13172
																			H1N1 DEE4	132	Uninfected	6.91356
																			H1N1 DEE4	142	Uninfected	6.36007
																			H1N1 DEE4	-21	Uninfected	6.78648
																			H1N1 DEE4	0	Uninfected	6.48298
																			H1N1 DEE4	5	Uninfected	7.15538
																			H1N1 DEE4	12	Uninfected	6.78885
																			H1N1 DEE4	22	Uninfected	6.56767
																			H1N1 DEE4	29	Uninfected	7.00698
																			H1N1 DEE4	36	Uninfected	6.88005
																			H1N1 DEE4	46	Uninfected	6.70075
																			H1N1 DEE4	53	Uninfected	6.63041
																			H1N1 DEE4	60	Uninfected	6.69991
																			H1N1 DEE4	70	Uninfected	6.69392
																			H1N1 DEE4	77	Uninfected	7.00002
																			H1N1 DEE4	84	Uninfected	7.24191
																			H1N1 DEE4	94	Uninfected	6.93091
																			H1N1 DEE4	101	Uninfected	6.77859
																			H1N1 DEE4	108	Uninfected	7.17321
																			H1N1 DEE4	118	Uninfected	7.24345
																			H1N1 DEE4	125	Uninfected	7.11115
																			H1N1 DEE4	132	Uninfected	6.52188
																			H1N1 DEE4	142	Uninfected	6.9282
																			H1N1 DEE4	166	Uninfected	7.19856
																			H1N1 DEE4	-21	Infected	6.46443
																			H1N1 DEE4	0	Infected	6.4143
																			H1N1 DEE4	5	Infected	7.12325
																			H1N1 DEE4	12	Infected	7.05371
																			H1N1 DEE4	22	Infected	6.60985
																			H1N1 DEE4	29	Infected	6.38827
																			H1N1 DEE4	36	Infected	7.21442
																			H1N1 DEE4	46	Infected	6.36039
																			H1N1 DEE4	53	Infected	6.34914
																			H1N1 DEE4	60	Infected	7.51855
																			H1N1 DEE4	70	Infected	7.02892
																			H1N1 DEE4	77	Infected	7.00071
																			H1N1 DEE4	84	Infected	6.98876
																			H1N1 DEE4	94	Infected	6.93567
																			H1N1 DEE4	101	Infected	7.00556
																			H1N1 DEE4	108	Infected	6.91135
																			H1N1 DEE4	118	Infected	7.28777
																			H1N1 DEE4	125	Infected	6.76389
																			H1N1 DEE4	132	Infected	6.93662
																			H1N1 DEE4	142	Infected	6.14741
																			H1N1 DEE4	166	Infected	6.41932
																			H1N1 DEE4	-21	Uninfected	6.8153
																			H1N1 DEE4	0	Uninfected	6.99437
																			H1N1 DEE4	5	Uninfected	7.60012
																			H1N1 DEE4	12	Uninfected	6.81711
																			H1N1 DEE4	22	Uninfected	7.13281
																			H1N1 DEE4	29	Uninfected	7.16
																			H1N1 DEE4	36	Uninfected	6.57051
																			H1N1 DEE4	46	Uninfected	6.79684
																			H1N1 DEE4	53	Uninfected	6.90062
																			H1N1 DEE4	60	Uninfected	6.26986
																			H1N1 DEE4	70	Uninfected	7.71768
																			H1N1 DEE4	77	Uninfected	6.68362
																			H1N1 DEE4	84	Uninfected	6.9711
																			H1N1 DEE4	94	Uninfected	7.28628
																			H1N1 DEE4	101	Uninfected	7.12916
																			H1N1 DEE4	108	Uninfected	6.85379
																			H1N1 DEE4	118	Uninfected	7.44519
																			H1N1 DEE4	125	Uninfected	7.18564
																			H1N1 DEE4	132	Uninfected	6.50741
																			H1N1 DEE4	142	Uninfected	6.28199
																			H1N1 DEE4	166	Uninfected	6.25945
																			H1N1 DEE4	-21	Uninfected	6.58432
																			H1N1 DEE4	0	Uninfected	6.82072
																			H1N1 DEE4	5	Uninfected	6.9963
																			H1N1 DEE4	12	Uninfected	7.39259
																			H1N1 DEE4	22	Uninfected	6.82342
																			H1N1 DEE4	29	Uninfected	7.33286
																			H1N1 DEE4	36	Uninfected	7.10873
																			H1N1 DEE4	46	Uninfected	7.09152
																			H1N1 DEE4	53	Uninfected	6.66054
																			H1N1 DEE4	60	Uninfected	6.53001
																			H1N1 DEE4	70	Uninfected	6.74224
																			H1N1 DEE4	77	Uninfected	6.97453
																			H1N1 DEE4	84	Uninfected	7.00179
																			H1N1 DEE4	94	Uninfected	7.01817
																			H1N1 DEE4	101	Uninfected	7.41171
																			H1N1 DEE4	108	Uninfected	7.00602
																			H1N1 DEE4	118	Uninfected	6.95179
																			H1N1 DEE4	125	Uninfected	7.33698
																			H1N1 DEE4	132	Uninfected	6.67891
																			H1N1 DEE4	142	Uninfected	6.56206
																			H1N1 DEE4	166	Uninfected	6.96424
																			H1N1 DEE4	-21	Uninfected	6.86285
																			H1N1 DEE4	0	Uninfected	6.85486
																			H1N1 DEE4	5	Uninfected	7.11395
																			H1N1 DEE4	12	Uninfected	6.40274
																			H1N1 DEE4	22	Uninfected	6.97447
																			H1N1 DEE4	36	Uninfected	6.98352
																			H1N1 DEE4	46	Uninfected	7.13172
																			H1N1 DEE4	53	Uninfected	6.68261
																			H1N1 DEE4	60	Uninfected	6.68897
																			H1N1 DEE4	70	Uninfected	7.50972
																			H1N1 DEE4	77	Uninfected	6.66647
																			H1N1 DEE4	84	Uninfected	7.18481
																			H1N1 DEE4	94	Uninfected	7.33354
																			H1N1 DEE4	101	Uninfected	7.32228
																			H1N1 DEE4	108	Uninfected	6.21776
																			H1N1 DEE4	118	Uninfected	7.3933
																			H1N1 DEE4	125	Uninfected	7.12753
																			H1N1 DEE4	132	Uninfected	6.9832
																			H1N1 DEE4	142	Uninfected	6.78105
																			H1N1 DEE4	166	Uninfected	7.35754
																			H1N1 DEE4	-21	Uninfected	6.35868
																			H1N1 DEE4	0	Uninfected	6.91154
																			H1N1 DEE4	5	Uninfected	7.72505
																			H1N1 DEE4	12	Uninfected	6.9773
																			H1N1 DEE4	22	Uninfected	6.04888
																			H1N1 DEE4	29	Uninfected	7.46513
																			H1N1 DEE4	36	Uninfected	7.4373
																			H1N1 DEE4	46	Uninfected	7.63661
																			H1N1 DEE4	53	Uninfected	6.46394
																			H1N1 DEE4	60	Uninfected	6.3411
																			H1N1 DEE4	70	Uninfected	7.13534
																			H1N1 DEE4	77	Uninfected	7.13795
																			H1N1 DEE4	84	Uninfected	7.18833
																			H1N1 DEE4	94	Uninfected	6.86439
																			H1N1 DEE4	101	Uninfected	7.17347
																			H1N1 DEE4	108	Uninfected	6.59221
																			H1N1 DEE4	118	Uninfected	7.21709
																			H1N1 DEE4	125	Uninfected	7.26231
																			H1N1 DEE4	132	Uninfected	7.0981
																			H1N1 DEE4	142	Uninfected	6.81043
																			H1N1 DEE4	166	Uninfected	6.7582
																			H1N1 DEE4	-21	Uninfected	6.8372
																			H1N1 DEE4	0	Uninfected	7.04824
																			H1N1 DEE4	5	Uninfected	6.95307
																			H1N1 DEE4	12	Uninfected	7.38867
																			H1N1 DEE4	22	Uninfected	7.07133
																			H1N1 DEE4	29	Uninfected	6.99253
																			H1N1 DEE4	36	Uninfected	7.11436
																			H1N1 DEE4	46	Uninfected	6.60283
																			H1N1 DEE4	53	Uninfected	7.60067
																			H1N1 DEE4	60	Uninfected	6.53282
																			H1N1 DEE4	70	Uninfected	7.34695
																			H1N1 DEE4	77	Uninfected	7.397
																			H1N1 DEE4	84	Uninfected	6.91462
																			H1N1 DEE4	94	Uninfected	6.7479
																			H1N1 DEE4	101	Uninfected	7.00045
																			H1N1 DEE4	108	Uninfected	6.73355
																			H1N1 DEE4	118	Uninfected	6.88598
																			H1N1 DEE4	125	Uninfected	7.20572
																			H1N1 DEE4	132	Uninfected	7.27453
																			H1N1 DEE4	142	Uninfected	6.54195
																			H1N1 DEE4	166	Uninfected	7.16902
																			H1N1 DEE4	-21	Uninfected	5.79219
																			H1N1 DEE4	0	Uninfected	6.67693
																			H1N1 DEE4	5	Uninfected	7.31987
																			H1N1 DEE4	12	Uninfected	7.19385
																			H1N1 DEE4	22	Uninfected	6.91361
																			H1N1 DEE4	29	Uninfected	6.90086
																			H1N1 DEE4	36	Uninfected	7.15174
																			H1N1 DEE4	46	Uninfected	6.43216
																			H1N1 DEE4	53	Uninfected	6.52256
																			H1N1 DEE4	60	Uninfected	5.98356
																			H1N1 DEE4	70	Uninfected	6.61595
																			H1N1 DEE4	77	Uninfected	6.71741
																			H1N1 DEE4	84	Uninfected	6.56674
																			H1N1 DEE4	94	Uninfected	6.7911
																			H1N1 DEE4	101	Uninfected	6.4022
																			H1N1 DEE4	108	Uninfected	6.39003
																			H1N1 DEE4	118	Uninfected	6.63384
																			H1N1 DEE4	125	Uninfected	7.64199
																			H1N1 DEE4	132	Uninfected	6.69571
																			H1N1 DEE4	142	Uninfected	6.60455
																			H1N1 DEE4	166	Uninfected	6.3499
																			H1N1 DEE4	-21	Uninfected	6.7452
																			H1N1 DEE4	0	Uninfected	6.41031
																			H1N1 DEE4	5	Uninfected	7.18765
																			H1N1 DEE4	12	Uninfected	7.11912
																			H1N1 DEE4	22	Uninfected	7.09826
																			H1N1 DEE4	29	Uninfected	6.68958
																			H1N1 DEE4	36	Uninfected	7.20789
																			H1N1 DEE4	46	Uninfected	6.67132
																			H1N1 DEE4	53	Uninfected	7.22985
																			H1N1 DEE4	60	Uninfected	6.72017
																			H1N1 DEE4	70	Uninfected	6.80695
																			H1N1 DEE4	77	Uninfected	7.24663
																			H1N1 DEE4	84	Uninfected	6.85989
																			H1N1 DEE4	94	Uninfected	6.55441
																			H1N1 DEE4	101	Uninfected	7.44161
																			H1N1 DEE4	108	Uninfected	6.68897
																			H1N1 DEE4	118	Uninfected	7.04662
																			H1N1 DEE4	125	Uninfected	7.34211
																			H1N1 DEE4	132	Uninfected	6.80032
																			H1N1 DEE4	142	Uninfected	6.39652
																			H1N1 DEE4	166	Uninfected	6.82588
																			H1N1 DEE4	-21	Uninfected	7.01684
																			H1N1 DEE4	0	Uninfected	6.58695
																			H1N1 DEE4	5	Uninfected	7.66079
																			H1N1 DEE4	12	Uninfected	7.5261
																			H1N1 DEE4	22	Uninfected	7.39097
																			H1N1 DEE4	36	Uninfected	7.12519
																			H1N1 DEE4	46	Uninfected	6.41706
																			H1N1 DEE4	53	Uninfected	7.89236
																			H1N1 DEE4	60	Uninfected	6.90558
																			H1N1 DEE4	70	Uninfected	7.67535
																			H1N1 DEE4	77	Uninfected	7.36287
																			H1N1 DEE4	84	Uninfected	7.21041
																			H1N1 DEE4	94	Uninfected	7.74711
																			H1N1 DEE4	101	Uninfected	7.46769
																			H1N1 DEE4	108	Uninfected	7.23782
																			H1N1 DEE4	118	Uninfected	7.7753
																			H1N1 DEE4	125	Uninfected	7.99341
																			H1N1 DEE4	132	Uninfected	7.19214
																			H1N1 DEE4	142	Uninfected	7.52345
																			H1N1 DEE4	166	Uninfected	7.28729
																			H1N1 DEE4	-21	Uninfected	5.95219
																			H1N1 DEE4	0	Uninfected	6.68866
																			H1N1 DEE4	5	Uninfected	6.83461
																			H1N1 DEE4	12	Uninfected	6.12409
																			H1N1 DEE4	22	Uninfected	6.58661
																			H1N1 DEE4	36	Uninfected	6.1098
																			H1N1 DEE4	46	Uninfected	6.3651
																			H1N1 DEE4	53	Uninfected	6.87947
																			H1N1 DEE4	60	Uninfected	6.64348
																			H1N1 DEE4	70	Uninfected	6.83284
																			H1N1 DEE4	77	Uninfected	7.4114
																			H1N1 DEE4	84	Uninfected	6.7829
																			H1N1 DEE4	94	Uninfected	6.87283
																			H1N1 DEE4	101	Uninfected	6.8817
																			H1N1 DEE4	108	Uninfected	6.79366
																			H1N1 DEE4	118	Uninfected	6.64116
																			H1N1 DEE4	125	Uninfected	7.32304
																			H1N1 DEE4	132	Uninfected	6.71547
																			H1N1 DEE4	142	Uninfected	6.76932
																			H1N1 DEE4	166	Uninfected	6.44996
																			H1N1 DEE4	-21	Uninfected	6.64499
																			H1N1 DEE4	0	Uninfected	6.50537
																			H1N1 DEE4	5	Uninfected	7.11814
																			H1N1 DEE4	12	Uninfected	6.65644
																			H1N1 DEE4	22	Uninfected	7.16173
																			H1N1 DEE4	29	Uninfected	6.13134
																			H1N1 DEE4	36	Uninfected	6.80313
																			H1N1 DEE4	46	Uninfected	6.25724
																			H1N1 DEE4	53	Uninfected	6.29803
																			H1N1 DEE4	60	Uninfected	7.21408
																			H1N1 DEE4	70	Uninfected	6.83025
																			H1N1 DEE4	77	Uninfected	6.68023
																			H1N1 DEE4	84	Uninfected	6.62194
																			H1N1 DEE4	94	Uninfected	6.92689
																			H1N1 DEE4	101	Uninfected	7.01044
																			H1N1 DEE4	108	Uninfected	6.81902
																			H1N1 DEE4	118	Uninfected	7.20181
																			H1N1 DEE4	125	Uninfected	6.97605
																			H1N1 DEE4	132	Uninfected	6.95165
																			H1N1 DEE4	142	Uninfected	6.70241
																			H1N1 DEE4	166	Uninfected	7.16231
																			H1N1 DEE4	-21	Infected	6.8616
																			H1N1 DEE4	0	Infected	6.0007
																			H1N1 DEE4	5	Infected	7.5171
																			H1N1 DEE4	12	Infected	7.01814
																			H1N1 DEE4	22	Infected	7.15797
																			H1N1 DEE4	29	Infected	7.29166
																			H1N1 DEE4	36	Infected	7.35062
																			H1N1 DEE4	46	Infected	6.90394
																			H1N1 DEE4	53	Infected	7.02443
																			H1N1 DEE4	60	Infected	6.28066
																			H1N1 DEE4	70	Infected	7.41609
																			H1N1 DEE4	77	Infected	6.82833
																			H1N1 DEE4	84	Infected	6.95302
																			H1N1 DEE4	94	Infected	6.99514
																			H1N1 DEE4	101	Infected	7.17253
																			H1N1 DEE4	108	Infected	6.73669
																			H1N1 DEE4	118	Infected	7.09192
																			H1N1 DEE4	125	Infected	7.00383
																			H1N1 DEE4	132	Infected	6.75635
																			H1N1 DEE4	142	Infected	5.95801
																			H1N1 DEE4	-21	Infected	6.99954
																			H1N1 DEE4	0	Infected	6.83334
																			H1N1 DEE4	5	Infected	7.87647
																			H1N1 DEE4	12	Infected	7.16598
																			H1N1 DEE4	22	Infected	7.52062
																			H1N1 DEE4	36	Infected	7.02863
																			H1N1 DEE4	46	Infected	7.55931
																			H1N1 DEE4	53	Infected	6.89357
																			H1N1 DEE4	60	Infected	6.52043
																			H1N1 DEE4	70	Infected	6.5703
																			H1N1 DEE4	77	Infected	6.98106
																			H1N1 DEE4	84	Infected	6.95847
																			H1N1 DEE4	94	Infected	7.19157
																			H1N1 DEE4	101	Infected	7.70595
																			H1N1 DEE4	108	Infected	7.06429
																			H1N1 DEE4	118	Infected	7.20326
																			H1N1 DEE4	125	Infected	7.66096
																			H1N1 DEE4	132	Infected	7.84323
																			H1N1 DEE4	142	Infected	6.92796
																			H1N1 DEE4	166	Infected	6.96006
																			H1N1 DEE4	-21	Uninfected	6.39722
																			H1N1 DEE4	0	Uninfected	6.87638
																			H1N1 DEE4	5	Uninfected	7.35868
																			H1N1 DEE4	12	Uninfected	7.52307
																			H1N1 DEE4	22	Uninfected	6.91011
																			H1N1 DEE4	29	Uninfected	7.56469
																			H1N1 DEE4	36	Uninfected	7.3264
																			H1N1 DEE4	46	Uninfected	7.37357
																			H1N1 DEE4	53	Uninfected	7.22768
																			H1N1 DEE4	60	Uninfected	7.57359
																			H1N1 DEE4	70	Uninfected	7.23696
																			H1N1 DEE4	77	Uninfected	7.70907
																			H1N1 DEE4	84	Uninfected	7.11426
																			H1N1 DEE4	94	Uninfected	7.07114
																			H1N1 DEE4	101	Uninfected	7.55967
																			H1N1 DEE4	108	Uninfected	7.00734
																			H1N1 DEE4	118	Uninfected	7.52147
																			H1N1 DEE4	125	Uninfected	7.82799
																			H1N1 DEE4	132	Uninfected	7.70915
																			H1N1 DEE4	166	Uninfected	7.12776
																			H3N2 DEE2	-23	Uninfected	7.09991
																			H3N2 DEE2	0	Uninfected	7.43811
																			H3N2 DEE2	5	Uninfected	7.1199
																			H3N2 DEE2	12	Uninfected	7.09799
																			H3N2 DEE2	22	Uninfected	7.2085
																			H3N2 DEE2	29	Uninfected	7.23008
																			H3N2 DEE2	36	Uninfected	7.9697
																			H3N2 DEE2	46	Uninfected	7.73051
																			H3N2 DEE2	53	Uninfected	7.35285
																			H3N2 DEE2	60	Uninfected	7.55299
																			H3N2 DEE2	70	Uninfected	6.99894
																			H3N2 DEE2	77	Uninfected	7.16602
																			H3N2 DEE2	84	Uninfected	7.49809
																			H3N2 DEE2	94	Uninfected	7.08812
																			H3N2 DEE2	101	Uninfected	7.39577
																			H3N2 DEE2	108	Uninfected	7.30818
																			H3N2 DEE2	118	Uninfected	6.26219
																			H3N2 DEE2	125	Uninfected	6.30348
																			H3N2 DEE2	132	Uninfected	6.27949
																			H3N2 DEE2	142	Uninfected	6.79367
																			H3N2 DEE2	166	Uninfected	6.58585
																			H3N2 DEE2	-23	Uninfected	6.92995
																			H3N2 DEE2	0	Uninfected	7.40358
																			H3N2 DEE2	5	Uninfected	7.34359
																			H3N2 DEE2	12	Uninfected	7.2243
																			H3N2 DEE2	22	Uninfected	6.96369
																			H3N2 DEE2	29	Uninfected	7.34395
																			H3N2 DEE2	36	Uninfected	7.44736
																			H3N2 DEE2	46	Uninfected	6.95477
																			H3N2 DEE2	53	Uninfected	7.40238
																			H3N2 DEE2	60	Uninfected	7.15637
																			H3N2 DEE2	70	Uninfected	7.19197
																			H3N2 DEE2	77	Uninfected	7.22378
																			H3N2 DEE2	84	Uninfected	7.0708
																			H3N2 DEE2	94	Uninfected	6.68796
																			H3N2 DEE2	101	Uninfected	7.20754
																			H3N2 DEE2	108	Uninfected	7.07787
																			H3N2 DEE2	118	Uninfected	6.13186
																			H3N2 DEE2	125	Uninfected	6.47959
																			H3N2 DEE2	132	Uninfected	6.43486
																			H3N2 DEE2	142	Uninfected	5.58556
																			H3N2 DEE2	166	Uninfected	7.29023
																			H3N2 DEE2	-23	Infected	7.17227
																			H3N2 DEE2	0	Infected	7.02329
																			H3N2 DEE2	5	Infected	7.05712
																			H3N2 DEE2	12	Infected	6.77664
																			H3N2 DEE2	22	Infected	7.18125
																			H3N2 DEE2	29	Infected	6.69167
																			H3N2 DEE2	36	Infected	7.14672
																			H3N2 DEE2	46	Infected	6.97387
																			H3N2 DEE2	53	Infected	6.83732
																			H3N2 DEE2	60	Infected	7.15674
																			H3N2 DEE2	70	Infected	7.07074
																			H3N2 DEE2	77	Infected	7.08553
																			H3N2 DEE2	84	Infected	6.76374
																			H3N2 DEE2	94	Infected	6.70147
																			H3N2 DEE2	101	Infected	7.32393
																			H3N2 DEE2	108	Infected	7.25181
																			H3N2 DEE2	118	Infected	6.12972
																			H3N2 DEE2	125	Infected	6.57804
																			H3N2 DEE2	132	Infected	5.99603
																			H3N2 DEE2	142	Infected	6.32551
																			H3N2 DEE2	166	Infected	6.13777
																			H3N2 DEE2	-23	Uninfected	6.80047
																			H3N2 DEE2	0	Uninfected	7.63409
																			H3N2 DEE2	5	Uninfected	7.09173
																			H3N2 DEE2	12	Uninfected	7.04034
																			H3N2 DEE2	22	Uninfected	7.07038
																			H3N2 DEE2	29	Uninfected	6.98104
																			H3N2 DEE2	36	Uninfected	6.99698
																			H3N2 DEE2	46	Uninfected	7.26006
																			H3N2 DEE2	53	Uninfected	7.06787
																			H3N2 DEE2	60	Uninfected	7.15728
																			H3N2 DEE2	70	Uninfected	6.93368
																			H3N2 DEE2	77	Uninfected	7.16505
																			H3N2 DEE2	84	Uninfected	6.87301
																			H3N2 DEE2	94	Uninfected	7.02166
																			H3N2 DEE2	101	Uninfected	7.2738
																			H3N2 DEE2	108	Uninfected	6.90638
																			H3N2 DEE2	118	Uninfected	6.18254
																			H3N2 DEE2	125	Uninfected	5.88899
																			H3N2 DEE2	132	Uninfected	5.93105
																			H3N2 DEE2	142	Uninfected	6.38411
																			H3N2 DEE2	166	Uninfected	6.39339
																			H3N2 DEE2	-23	Uninfected	7.6448
																			H3N2 DEE2	0	Uninfected	7.7681
																			H3N2 DEE2	5	Uninfected	7.23281
																			H3N2 DEE2	12	Uninfected	6.98479
																			H3N2 DEE2	22	Uninfected	7.39483
																			H3N2 DEE2	29	Uninfected	7.46897
																			H3N2 DEE2	36	Uninfected	7.49157
																			H3N2 DEE2	46	Uninfected	8.38432
																			H3N2 DEE2	53	Uninfected	7.73142
																			H3N2 DEE2	60	Uninfected	7.42328
																			H3N2 DEE2	70	Uninfected	7.4906
																			H3N2 DEE2	77	Uninfected	7.4842
																			H3N2 DEE2	84	Uninfected	7.38303
																			H3N2 DEE2	94	Uninfected	6.95563
																			H3N2 DEE2	101	Uninfected	7.59639
																			H3N2 DEE2	108	Uninfected	7.37037
																			H3N2 DEE2	118	Uninfected	7.2087
																			H3N2 DEE2	125	Uninfected	6.24489
																			H3N2 DEE2	132	Uninfected	6.43599
																			H3N2 DEE2	142	Uninfected	6.51518
																			H3N2 DEE2	166	Uninfected	7.01251
																			H3N2 DEE2	-23	Uninfected	8.1558
																			H3N2 DEE2	0	Uninfected	8.3038
																			H3N2 DEE2	5	Uninfected	7.3598
																			H3N2 DEE2	12	Uninfected	7.14064
																			H3N2 DEE2	22	Uninfected	7.34119
																			H3N2 DEE2	29	Uninfected	8.12233
																			H3N2 DEE2	36	Uninfected	8.65462
																			H3N2 DEE2	46	Uninfected	8.15375
																			H3N2 DEE2	53	Uninfected	7.29144
																			H3N2 DEE2	60	Uninfected	7.44045
																			H3N2 DEE2	70	Uninfected	7.51163
																			H3N2 DEE2	77	Uninfected	7.32374
																			H3N2 DEE2	84	Uninfected	7.21923
																			H3N2 DEE2	94	Uninfected	7.55008
																			H3N2 DEE2	101	Uninfected	7.07694
																			H3N2 DEE2	108	Uninfected	6.65258
																			H3N2 DEE2	118	Uninfected	7.17064
																			H3N2 DEE2	125	Uninfected	6.41631
																			H3N2 DEE2	132	Uninfected	7.03221
																			H3N2 DEE2	166	Uninfected	6.87868
																			H3N2 DEE2	-23	Uninfected	7.52863
																			H3N2 DEE2	0	Uninfected	8.20898
																			H3N2 DEE2	5	Uninfected	7.69798
																			H3N2 DEE2	12	Uninfected	7.15848
																			H3N2 DEE2	22	Uninfected	7.16327
																			H3N2 DEE2	29	Uninfected	7.77028
																			H3N2 DEE2	36	Uninfected	7.54051
																			H3N2 DEE2	46	Uninfected	9.54859
																			H3N2 DEE2	53	Uninfected	8.95233
																			H3N2 DEE2	60	Uninfected	7.82041
																			H3N2 DEE2	70	Uninfected	6.50637
																			H3N2 DEE2	77	Uninfected	7.73274
																			H3N2 DEE2	84	Uninfected	6.32829
																			H3N2 DEE2	94	Uninfected	7.13483
																			H3N2 DEE2	101	Uninfected	7.13636
																			H3N2 DEE2	108	Uninfected	7.44124
																			H3N2 DEE2	118	Uninfected	6.77534
																			H3N2 DEE2	125	Uninfected	6.29379
																			H3N2 DEE2	132	Uninfected	6.04754
																			H3N2 DEE2	142	Uninfected	6.2768
																			H3N2 DEE2	166	Uninfected	6.66055
																			H3N2 DEE2	-23	Uninfected	7.52673
																			H3N2 DEE2	0	Uninfected	7.41855
																			H3N2 DEE2	5	Uninfected	7.24571
																			H3N2 DEE2	12	Uninfected	7.10952
																			H3N2 DEE2	22	Uninfected	6.83672
																			H3N2 DEE2	29	Uninfected	7.60661
																			H3N2 DEE2	36	Uninfected	7.52618
																			H3N2 DEE2	46	Uninfected	7.62235
																			H3N2 DEE2	53	Uninfected	8.11294
																			H3N2 DEE2	60	Uninfected	8.25647
																			H3N2 DEE2	70	Uninfected	7.72048
																			H3N2 DEE2	77	Uninfected	7.90057
																			H3N2 DEE2	84	Uninfected	7.43296
																			H3N2 DEE2	94	Uninfected	7.17359
																			H3N2 DEE2	101	Uninfected	7.59464
																			H3N2 DEE2	108	Uninfected	7.26574
																			H3N2 DEE2	118	Uninfected	6.63321
																			H3N2 DEE2	125	Uninfected	6.66002
																			H3N2 DEE2	132	Uninfected	7.02978
																			H3N2 DEE2	142	Uninfected	6.45506
																			H3N2 DEE2	166	Uninfected	6.91204
																			H3N2 DEE2	-23	Infected	7.18398
																			H3N2 DEE2	0	Infected	7.47846
																			H3N2 DEE2	5	Infected	7.63955
																			H3N2 DEE2	12	Infected	7.42274
																			H3N2 DEE2	22	Infected	7.50113
																			H3N2 DEE2	29	Infected	7.46214
																			H3N2 DEE2	36	Infected	7.53554
																			H3N2 DEE2	46	Infected	6.8851
																			H3N2 DEE2	53	Infected	7.59891
																			H3N2 DEE2	60	Infected	7.48099
																			H3N2 DEE2	70	Infected	7.38064
																			H3N2 DEE2	77	Infected	6.99474
																			H3N2 DEE2	84	Infected	7.00691
																			H3N2 DEE2	94	Infected	7.23364
																			H3N2 DEE2	101	Infected	7.50647
																			H3N2 DEE2	108	Infected	7.03653
																			H3N2 DEE2	118	Infected	6.07265
																			H3N2 DEE2	125	Infected	5.92022
																			H3N2 DEE2	132	Infected	6.06934
																			H3N2 DEE2	142	Infected	6.26927
																			H3N2 DEE2	166	Infected	6.23197
																			H3N2 DEE2	-23	Uninfected	7.94636
																			H3N2 DEE2	0	Uninfected	7.2245
																			H3N2 DEE2	5	Uninfected	7.25298
																			H3N2 DEE2	12	Uninfected	7.45313
																			H3N2 DEE2	22	Uninfected	6.99192
																			H3N2 DEE2	29	Uninfected	7.23119
																			H3N2 DEE2	36	Uninfected	7.72234
																			H3N2 DEE2	46	Uninfected	7.44001
																			H3N2 DEE2	53	Uninfected	7.38768
																			H3N2 DEE2	60	Uninfected	7.86697
																			H3N2 DEE2	70	Uninfected	7.8188
																			H3N2 DEE2	77	Uninfected	8.02738
																			H3N2 DEE2	84	Uninfected	7.35627
																			H3N2 DEE2	94	Uninfected	7.76424
																			H3N2 DEE2	101	Uninfected	7.61806
																			H3N2 DEE2	108	Uninfected	7.42232
																			H3N2 DEE2	118	Uninfected	6.43903
																			H3N2 DEE2	125	Uninfected	6.5377
																			H3N2 DEE2	132	Uninfected	6.47099
																			H3N2 DEE2	142	Uninfected	6.70424
																			H3N2 DEE2	166	Uninfected	6.30439
																			H3N2 DEE2	-23	Infected	8.93889
																			H3N2 DEE2	0	Infected	7.49973
																			H3N2 DEE2	5	Infected	8.20657
																			H3N2 DEE2	12	Infected	7.37138
																			H3N2 DEE2	22	Infected	7.4397
																			H3N2 DEE2	29	Infected	7.58834
																			H3N2 DEE2	36	Infected	7.5316
																			H3N2 DEE2	46	Infected	7.1886
																			H3N2 DEE2	53	Infected	7.89745
																			H3N2 DEE2	60	Infected	7.30917
																			H3N2 DEE2	70	Infected	7.99609
																			H3N2 DEE2	77	Infected	7.36569
																			H3N2 DEE2	84	Infected	7.12271
																			H3N2 DEE2	94	Infected	7.45302
																			H3N2 DEE2	101	Infected	7.87879
																			H3N2 DEE2	108	Infected	7.33645
																			H3N2 DEE2	118	Infected	6.58149
																			H3N2 DEE2	125	Infected	6.55929
																			H3N2 DEE2	132	Infected	7.03337
																			H3N2 DEE2	142	Infected	6.16806
																			H3N2 DEE2	166	Infected	6.59807
																			H3N2 DEE2	-23	Uninfected	6.92062
																			H3N2 DEE2	0	Uninfected	7.28057
																			H3N2 DEE2	5	Uninfected	7.04642
																			H3N2 DEE2	12	Uninfected	6.95503
																			H3N2 DEE2	22	Uninfected	6.89434
																			H3N2 DEE2	29	Uninfected	7.11663
																			H3N2 DEE2	36	Uninfected	7.24952
																			H3N2 DEE2	46	Uninfected	7.7413
																			H3N2 DEE2	53	Uninfected	8.74653
																			H3N2 DEE2	60	Uninfected	8.26518
																			H3N2 DEE2	70	Uninfected	8.3645
																			H3N2 DEE2	77	Uninfected	7.33235
																			H3N2 DEE2	84	Uninfected	7.20616
																			H3N2 DEE2	94	Uninfected	7.33106
																			H3N2 DEE2	101	Uninfected	6.98743
																			H3N2 DEE2	108	Uninfected	7.03877
																			H3N2 DEE2	118	Uninfected	7.25743
																			H3N2 DEE2	125	Uninfected	6.34477
																			H3N2 DEE2	132	Uninfected	6.64232
																			H3N2 DEE2	142	Uninfected	7.00001
																			H3N2 DEE2	166	Uninfected	6.60002
																			H3N2 DEE2	-23	Uninfected	6.46032
																			H3N2 DEE2	0	Uninfected	7.43371
																			H3N2 DEE2	5	Uninfected	7.51882
																			H3N2 DEE2	12	Uninfected	7.29294
																			H3N2 DEE2	22	Uninfected	6.3805
																			H3N2 DEE2	29	Uninfected	6.96875
																			H3N2 DEE2	46	Uninfected	7.52552
																			H3N2 DEE2	53	Uninfected	7.32799
																			H3N2 DEE2	60	Uninfected	6.45586
																			H3N2 DEE2	70	Uninfected	7.82419
																			H3N2 DEE2	77	Uninfected	7.56778
																			H3N2 DEE2	84	Uninfected	7.10632
																			H3N2 DEE2	94	Uninfected	7.54646
																			H3N2 DEE2	101	Uninfected	7.15887
																			H3N2 DEE2	108	Uninfected	7.29985
																			H3N2 DEE2	118	Uninfected	6.6498
																			H3N2 DEE2	125	Uninfected	6.51952
																			H3N2 DEE2	132	Uninfected	6.32366
																			H3N2 DEE2	142	Uninfected	6.2267
																			H3N2 DEE2	166	Uninfected	6.88051
																			H3N2 DEE2	-23	Infected	7.14269
																			H3N2 DEE2	0	Infected	7.43058
																			H3N2 DEE2	5	Infected	7.31577
																			H3N2 DEE2	12	Infected	7.31351
																			H3N2 DEE2	22	Infected	7.4868
																			H3N2 DEE2	29	Infected	7.51079
																			H3N2 DEE2	36	Infected	7.28757
																			H3N2 DEE2	46	Infected	7.09596
																			H3N2 DEE2	53	Infected	7.68599
																			H3N2 DEE2	60	Infected	7.2837
																			H3N2 DEE2	70	Infected	7.50361
																			H3N2 DEE2	77	Infected	7.12905
																			H3N2 DEE2	84	Infected	7.05697
																			H3N2 DEE2	94	Infected	7.0871
																			H3N2 DEE2	101	Infected	7.47137
																			H3N2 DEE2	108	Infected	6.65992
																			H3N2 DEE2	118	Infected	6.82954
																			H3N2 DEE2	125	Infected	6.55912
																			H3N2 DEE2	132	Infected	5.9035
																			H3N2 DEE2	142	Infected	6.22407
																			H3N2 DEE2	166	Infected	6.71413
																			H3N2 DEE2	-23	Uninfected	6.98515
																			H3N2 DEE2	0	Uninfected	7.18975
																			H3N2 DEE2	5	Uninfected	7.26358
																			H3N2 DEE2	12	Uninfected	7.10807
																			H3N2 DEE2	22	Uninfected	6.46323
																			H3N2 DEE2	29	Uninfected	6.92694
																			H3N2 DEE2	36	Uninfected	6.96806
																			H3N2 DEE2	46	Uninfected	6.88418
																			H3N2 DEE2	53	Uninfected	7.36259
																			H3N2 DEE2	60	Uninfected	7.3876
																			H3N2 DEE2	70	Uninfected	7.77746
																			H3N2 DEE2	77	Uninfected	7.46445
																			H3N2 DEE2	84	Uninfected	6.93106
																			H3N2 DEE2	94	Uninfected	8.14021
																			H3N2 DEE2	101	Uninfected	7.29816
																			H3N2 DEE2	108	Uninfected	6.64573
																			H3N2 DEE2	118	Uninfected	6.89546
																			H3N2 DEE2	125	Uninfected	6.86791
																			H3N2 DEE2	132	Uninfected	6.16038
																			H3N2 DEE2	142	Uninfected	6.45149
																			H3N2 DEE2	166	Uninfected	6.62744
																			H3N2 DEE2	-23	Infected	7.62907
																			H3N2 DEE2	0	Infected	7.08262
																			H3N2 DEE2	5	Infected	7.29284
																			H3N2 DEE2	12	Infected	6.56481
																			H3N2 DEE2	22	Infected	7.1338
																			H3N2 DEE2	29	Infected	7.48869
																			H3N2 DEE2	36	Infected	6.9926
																			H3N2 DEE2	46	Infected	6.86533
																			H3N2 DEE2	53	Infected	7.2292
																			H3N2 DEE2	60	Infected	6.73652
																			H3N2 DEE2	70	Infected	7.18132
																			H3N2 DEE2	77	Infected	6.92442
																			H3N2 DEE2	84	Infected	6.85381
																			H3N2 DEE2	94	Infected	7.29759
																			H3N2 DEE2	101	Infected	6.97026
																			H3N2 DEE2	108	Infected	6.82515
																			H3N2 DEE2	118	Infected	6.33023
																			H3N2 DEE2	125	Infected	6.64541
																			H3N2 DEE2	132	Infected	6.75078
																			H3N2 DEE2	142	Infected	6.21918
																			H3N2 DEE2	166	Infected	6.19438
																			H3N2 DEE2	-23	Infected	7.37121
																			H3N2 DEE2	0	Infected	7.76553
																			H3N2 DEE2	5	Infected	7.33083
																			H3N2 DEE2	12	Infected	6.83924
																			H3N2 DEE2	22	Infected	7.72484
																			H3N2 DEE2	29	Infected	7.2932
																			H3N2 DEE2	36	Infected	6.73979
																			H3N2 DEE2	46	Infected	7.57761
																			H3N2 DEE2	53	Infected	7.64727
																			H3N2 DEE2	60	Infected	6.97956
																			H3N2 DEE2	70	Infected	7.46153
																			H3N2 DEE2	77	Infected	7.64408
																			H3N2 DEE2	84	Infected	6.79785
																			H3N2 DEE2	94	Infected	8.07411
																			H3N2 DEE2	101	Infected	7.61804
																			H3N2 DEE2	108	Infected	6.85265
																			H3N2 DEE2	118	Infected	7.36176
																			H3N2 DEE2	125	Infected	6.87756
																			H3N2 DEE2	132	Infected	6.79937
																			H3N2 DEE2	142	Infected	6.71735
																			H3N2 DEE2	166	Infected	7.20051
																			H3N2 DEE5	-30	Uninfected	6.54263
																			H3N2 DEE5	2	Uninfected	7.0796
																			H3N2 DEE5	10	Uninfected	6.65697
																			H3N2 DEE5	18	Uninfected	6.13536
																			H3N2 DEE5	26	Uninfected	6.84637
																			H3N2 DEE5	34	Uninfected	7.44229
																			H3N2 DEE5	42	Uninfected	6.63065
																			H3N2 DEE5	50	Uninfected	7.53496
																			H3N2 DEE5	58	Uninfected	7.18899
																			H3N2 DEE5	66	Uninfected	6.87152
																			H3N2 DEE5	74	Uninfected	7.43874
																			H3N2 DEE5	82	Uninfected	7.12687
																			H3N2 DEE5	90	Uninfected	7.56226
																			H3N2 DEE5	98	Uninfected	6.82553
																			H3N2 DEE5	106	Uninfected	7.4209
																			H3N2 DEE5	114	Uninfected	7.32827
																			H3N2 DEE5	122	Uninfected	7.54249
																			H3N2 DEE5	130	Uninfected	6.69352
																			H3N2 DEE5	138	Uninfected	7.07613
																			H3N2 DEE5	146	Uninfected	6.70611
																			H3N2 DEE5	162	Uninfected	6.49604
																			H3N2 DEE5	170	Uninfected	7.36689
																			H3N2 DEE5	-30	Uninfected	5.94553
																			H3N2 DEE5	2	Uninfected	6.22946
																			H3N2 DEE5	10	Uninfected	6.25308
																			H3N2 DEE5	18	Uninfected	6.48356
																			H3N2 DEE5	26	Uninfected	7.10889
																			H3N2 DEE5	34	Uninfected	6.64705
																			H3N2 DEE5	42	Uninfected	7.13464
																			H3N2 DEE5	50	Uninfected	8.54017
																			H3N2 DEE5	58	Uninfected	7.29937
																			H3N2 DEE5	66	Uninfected	6.64444
																			H3N2 DEE5	74	Uninfected	7.54489
																			H3N2 DEE5	82	Uninfected	6.70012
																			H3N2 DEE5	90	Uninfected	6.95716
																			H3N2 DEE5	98	Uninfected	6.5074
																			H3N2 DEE5	106	Uninfected	6.52119
																			H3N2 DEE5	114	Uninfected	6.67827
																			H3N2 DEE5	122	Uninfected	6.70207
																			H3N2 DEE5	130	Uninfected	6.88347
																			H3N2 DEE5	138	Uninfected	6.34383
																			H3N2 DEE5	146	Uninfected	6.67433
																			H3N2 DEE5	162	Uninfected	6.32561
																			H3N2 DEE5	170	Uninfected	6.47152
																			H3N2 DEE5	-30	Infected	6.82086
																			H3N2 DEE5	2	Infected	7.89555
																			H3N2 DEE5	10	Infected	7.55034
																			H3N2 DEE5	18	Infected	6.93084
																			H3N2 DEE5	26	Infected	6.65755
																			H3N2 DEE5	34	Infected	6.93026
																			H3N2 DEE5	42	Infected	7.04543
																			H3N2 DEE5	50	Infected	7.19541
																			H3N2 DEE5	58	Infected	6.87122
																			H3N2 DEE5	66	Infected	7.18879
																			H3N2 DEE5	74	Infected	7.56129
																			H3N2 DEE5	82	Infected	7.40016
																			H3N2 DEE5	90	Infected	7.23055
																			H3N2 DEE5	98	Infected	8.08865
																			H3N2 DEE5	106	Infected	7.1255
																			H3N2 DEE5	114	Infected	5.94061
																			H3N2 DEE5	122	Infected	7.23207
																			H3N2 DEE5	130	Infected	6.92015
																			H3N2 DEE5	138	Infected	6.82919
																			H3N2 DEE5	146	Infected	7.41375
																			H3N2 DEE5	162	Infected	6.72369
																			H3N2 DEE5	170	Infected	7.04528
																			H3N2 DEE5	-30	Uninfected	6.70607
																			H3N2 DEE5	2	Uninfected	6.89017
																			H3N2 DEE5	10	Uninfected	6.37017
																			H3N2 DEE5	18	Uninfected	6.7915
																			H3N2 DEE5	26	Uninfected	7.15929
																			H3N2 DEE5	34	Uninfected	7.50348
																			H3N2 DEE5	42	Uninfected	6.50196
																			H3N2 DEE5	50	Uninfected	7.41823
																			H3N2 DEE5	58	Uninfected	7.08886
																			H3N2 DEE5	66	Uninfected	6.47916
																			H3N2 DEE5	74	Uninfected	6.80103
																			H3N2 DEE5	82	Uninfected	6.24983
																			H3N2 DEE5	90	Uninfected	6.22315
																			H3N2 DEE5	98	Uninfected	6.85104
																			H3N2 DEE5	106	Uninfected	6.73279
																			H3N2 DEE5	114	Uninfected	6.72551
																			H3N2 DEE5	122	Uninfected	6.7676
																			H3N2 DEE5	130	Uninfected	6.31137
																			H3N2 DEE5	138	Uninfected	7.12458
																			H3N2 DEE5	146	Uninfected	7.09616
																			H3N2 DEE5	162	Uninfected	6.68936
																			H3N2 DEE5	170	Uninfected	7.13462
																			H3N2 DEE5	-30	Infected	6.46679
																			H3N2 DEE5	2	Infected	7.26229
																			H3N2 DEE5	10	Infected	7.57258
																			H3N2 DEE5	18	Infected	6.76305
																			H3N2 DEE5	26	Infected	7.69251
																			H3N2 DEE5	34	Infected	6.35198
																			H3N2 DEE5	50	Infected	6.97198
																			H3N2 DEE5	58	Infected	6.6753
																			H3N2 DEE5	66	Infected	6.87283
																			H3N2 DEE5	74	Infected	7.28746
																			H3N2 DEE5	82	Infected	6.64436
																			H3N2 DEE5	90	Infected	6.60512
																			H3N2 DEE5	98	Infected	6.82791
																			H3N2 DEE5	106	Infected	6.3883
																			H3N2 DEE5	114	Infected	6.52243
																			H3N2 DEE5	122	Infected	6.77604
																			H3N2 DEE5	130	Infected	6.48909
																			H3N2 DEE5	138	Infected	6.59287
																			H3N2 DEE5	146	Infected	6.92549
																			H3N2 DEE5	162	Infected	6.82427
																			H3N2 DEE5	170	Infected	6.58026
																			H3N2 DEE5	-30	Uninfected	6.37145
																			H3N2 DEE5	2	Uninfected	6.67927
																			H3N2 DEE5	10	Uninfected	6.22841
																			H3N2 DEE5	18	Uninfected	6.39033
																			H3N2 DEE5	26	Uninfected	6.76004
																			H3N2 DEE5	34	Uninfected	7.27484
																			H3N2 DEE5	42	Uninfected	7.23971
																			H3N2 DEE5	50	Uninfected	7.32309
																			H3N2 DEE5	58	Uninfected	6.9123
																			H3N2 DEE5	66	Uninfected	6.27665
																			H3N2 DEE5	74	Uninfected	6.09621
																			H3N2 DEE5	82	Uninfected	6.53584
																			H3N2 DEE5	90	Uninfected	6.30964
																			H3N2 DEE5	98	Uninfected	7.31131
																			H3N2 DEE5	106	Uninfected	6.22395
																			H3N2 DEE5	114	Uninfected	6.88182
																			H3N2 DEE5	122	Uninfected	6.65045
																			H3N2 DEE5	130	Uninfected	7.1764
																			H3N2 DEE5	138	Uninfected	6.27098
																			H3N2 DEE5	146	Uninfected	7.15756
																			H3N2 DEE5	162	Uninfected	6.76131
																			H3N2 DEE5	170	Uninfected	6.45973
																			H3N2 DEE5	-30	Uninfected	6.62632
																			H3N2 DEE5	2	Uninfected	7.27168
																			H3N2 DEE5	10	Uninfected	6.59386
																			H3N2 DEE5	18	Uninfected	6.53669
																			H3N2 DEE5	26	Uninfected	7.33551
																			H3N2 DEE5	34	Uninfected	7.19729
																			H3N2 DEE5	42	Uninfected	7.20977
																			H3N2 DEE5	50	Uninfected	7.2749
																			H3N2 DEE5	58	Uninfected	6.18774
																			H3N2 DEE5	66	Uninfected	6.43221
																			H3N2 DEE5	74	Uninfected	6.15029
																			H3N2 DEE5	82	Uninfected	6.43197
																			H3N2 DEE5	90	Uninfected	6.61707
																			H3N2 DEE5	98	Uninfected	6.28191
																			H3N2 DEE5	106	Uninfected	6.44031
																			H3N2 DEE5	114	Uninfected	7.18456
																			H3N2 DEE5	122	Uninfected	6.46816
																			H3N2 DEE5	130	Uninfected	6.38144
																			H3N2 DEE5	138	Uninfected	6.35167
																			H3N2 DEE5	146	Uninfected	6.28237
																			H3N2 DEE5	162	Uninfected	6.48414
																			H3N2 DEE5	170	Uninfected	6.5614
																			H3N2 DEE5	-30	Infected	6.09643
																			H3N2 DEE5	2	Infected	6.39048
																			H3N2 DEE5	10	Infected	6.17055
																			H3N2 DEE5	18	Infected	6.03122
																			H3N2 DEE5	26	Infected	6.55338
																			H3N2 DEE5	34	Infected	6.22831
																			H3N2 DEE5	42	Infected	6.07897
																			H3N2 DEE5	50	Infected	6.50202
																			H3N2 DEE5	58	Infected	6.2372
																			H3N2 DEE5	66	Infected	6.30073
																			H3N2 DEE5	74	Infected	6.00012
																			H3N2 DEE5	82	Infected	6.51016
																			H3N2 DEE5	90	Infected	6.46958
																			H3N2 DEE5	98	Infected	6.1015
																			H3N2 DEE5	106	Infected	5.89413
																			H3N2 DEE5	114	Infected	6.55581
																			H3N2 DEE5	122	Infected	6.66079
																			H3N2 DEE5	130	Infected	6.87624
																			H3N2 DEE5	138	Infected	6.04947
																			H3N2 DEE5	146	Infected	6.84317
																			H3N2 DEE5	162	Infected	6.45834
																			H3N2 DEE5	170	Infected	6.83172
																			H3N2 DEE5	-30	Infected	6.58497
																			H3N2 DEE5	2	Infected	6.88891
																			H3N2 DEE5	10	Infected	6.39168
																			H3N2 DEE5	18	Infected	5.98724
																			H3N2 DEE5	26	Infected	6.50822
																			H3N2 DEE5	34	Infected	6.19896
																			H3N2 DEE5	42	Infected	7.15064
																			H3N2 DEE5	50	Infected	6.7692
																			H3N2 DEE5	58	Infected	6.57199
																			H3N2 DEE5	66	Infected	6.17245
																			H3N2 DEE5	74	Infected	7.74864
																			H3N2 DEE5	82	Infected	6.77191
																			H3N2 DEE5	90	Infected	5.99942
																			H3N2 DEE5	98	Infected	7.02343
																			H3N2 DEE5	106	Infected	6.51648
																			H3N2 DEE5	114	Infected	5.88793
																			H3N2 DEE5	122	Infected	6.34145
																			H3N2 DEE5	130	Infected	6.43137
																			H3N2 DEE5	138	Infected	6.62524
																			H3N2 DEE5	146	Infected	6.69329
																			H3N2 DEE5	162	Infected	6.3056
																			H3N2 DEE5	170	Infected	6.72281
																			H3N2 DEE5	-30	Infected	5.9856
																			H3N2 DEE5	2	Infected	7.18495
																			H3N2 DEE5	10	Infected	6.56981
																			H3N2 DEE5	18	Infected	6.88481
																			H3N2 DEE5	26	Infected	7.12052
																			H3N2 DEE5	34	Infected	6.60709
																			H3N2 DEE5	42	Infected	7.31645
																			H3N2 DEE5	50	Infected	7.15271
																			H3N2 DEE5	58	Infected	6.5665
																			H3N2 DEE5	66	Infected	6.80884
																			H3N2 DEE5	74	Infected	7.42047
																			H3N2 DEE5	82	Infected	6.22453
																			H3N2 DEE5	90	Infected	6.72608
																			H3N2 DEE5	98	Infected	6.42088
																			H3N2 DEE5	106	Infected	6.80319
																			H3N2 DEE5	114	Infected	6.65194
																			H3N2 DEE5	122	Infected	7.05137
																			H3N2 DEE5	130	Infected	6.61071
																			H3N2 DEE5	138	Infected	6.63081
																			H3N2 DEE5	146	Infected	7.13369
																			H3N2 DEE5	162	Infected	6.67388
																			H3N2 DEE5	170	Infected	7.20736
																			H3N2 DEE5	-30	Infected	6.90373
																			H3N2 DEE5	2	Infected	7.40131
																			H3N2 DEE5	10	Infected	6.73348
																			H3N2 DEE5	18	Infected	7.13411
																			H3N2 DEE5	26	Infected	7.03127
																			H3N2 DEE5	34	Infected	6.99788
																			H3N2 DEE5	42	Infected	7.26964
																			H3N2 DEE5	50	Infected	7.55663
																			H3N2 DEE5	58	Infected	7.02699
																			H3N2 DEE5	66	Infected	7.18714
																			H3N2 DEE5	74	Infected	7.26427
																			H3N2 DEE5	82	Infected	7.47917
																			H3N2 DEE5	90	Infected	6.19551
																			H3N2 DEE5	98	Infected	6.92721
																			H3N2 DEE5	106	Infected	7.30442
																			H3N2 DEE5	114	Infected	6.5588
																			H3N2 DEE5	122	Infected	7.36735
																			H3N2 DEE5	130	Infected	7.07942
																			H3N2 DEE5	138	Infected	7.59731
																			H3N2 DEE5	146	Infected	7.31087
																			H3N2 DEE5	162	Infected	7.35669
																			H3N2 DEE5	170	Infected	7.5985
																			H3N2 DEE5	-30	Infected	6.95338
																			H3N2 DEE5	2	Infected	7.12286
																			H3N2 DEE5	10	Infected	6.69559
																			H3N2 DEE5	18	Infected	6.79895
																			H3N2 DEE5	26	Infected	6.84378
																			H3N2 DEE5	34	Infected	6.78832
																			H3N2 DEE5	42	Infected	6.34211
																			H3N2 DEE5	50	Infected	7.52842
																			H3N2 DEE5	58	Infected	6.81377
																			H3N2 DEE5	66	Infected	6.67897
																			H3N2 DEE5	74	Infected	7.48144
																			H3N2 DEE5	82	Infected	7.05665
																			H3N2 DEE5	90	Infected	7.06736
																			H3N2 DEE5	98	Infected	7.25493
																			H3N2 DEE5	106	Infected	6.76452
																			H3N2 DEE5	114	Infected	7.18705
																			H3N2 DEE5	122	Infected	7.32154
																			H3N2 DEE5	130	Infected	7.03427
																			H3N2 DEE5	138	Infected	6.50413
																			H3N2 DEE5	146	Infected	7.00754
																			H3N2 DEE5	162	Infected	6.68129
																			H3N2 DEE5	170	Infected	7.17456
																			H3N2 DEE5	-30	Infected	6.53638
																			H3N2 DEE5	2	Infected	7.16109
																			H3N2 DEE5	10	Infected	6.90811
																			H3N2 DEE5	18	Infected	6.65417
																			H3N2 DEE5	26	Infected	6.66405
																			H3N2 DEE5	34	Infected	6.88792
																			H3N2 DEE5	42	Infected	6.86042
																			H3N2 DEE5	50	Infected	7.22927
																			H3N2 DEE5	58	Infected	6.52759
																			H3N2 DEE5	66	Infected	6.5116
																			H3N2 DEE5	74	Infected	6.38897
																			H3N2 DEE5	82	Infected	6.58521
																			H3N2 DEE5	90	Infected	6.46827
																			H3N2 DEE5	98	Infected	6.46523
																			H3N2 DEE5	106	Infected	6.97
																			H3N2 DEE5	114	Infected	6.60663
																			H3N2 DEE5	122	Infected	6.10722
																			H3N2 DEE5	130	Infected	6.59448
																			H3N2 DEE5	138	Infected	7.02416
																			H3N2 DEE5	146	Infected	6.46153
																			H3N2 DEE5	162	Infected	6.33097
																			H3N2 DEE5	170	Infected	6.93985
																			H3N2 DEE5	-30	Infected	6.09355
																			H3N2 DEE5	2	Infected	7.05881
																			H3N2 DEE5	10	Infected	6.76248
																			H3N2 DEE5	18	Infected	6.39545
																			H3N2 DEE5	26	Infected	6.45642
																			H3N2 DEE5	34	Infected	6.23523
																			H3N2 DEE5	42	Infected	6.61569
																			H3N2 DEE5	50	Infected	6.58681
																			H3N2 DEE5	58	Infected	6.40288
																			H3N2 DEE5	66	Infected	6.70057
																			H3N2 DEE5	74	Infected	6.49666
																			H3N2 DEE5	82	Infected	6.57412
																			H3N2 DEE5	90	Infected	6.50702
																			H3N2 DEE5	98	Infected	6.38561
																			H3N2 DEE5	106	Infected	6.41945
																			H3N2 DEE5	114	Infected	6.59564
																			H3N2 DEE5	122	Infected	6.40913
																			H3N2 DEE5	130	Infected	6.86099
																			H3N2 DEE5	138	Infected	6.56503
																			H3N2 DEE5	146	Infected	6.27922
																			H3N2 DEE5	162	Infected	6.4255
																			H3N2 DEE5	170	Infected	6.36305
																			H3N2 DEE5	-30	Infected	6.36297
																			H3N2 DEE5	2	Infected	7.2153
																			H3N2 DEE5	10	Infected	6.70992
																			H3N2 DEE5	18	Infected	6.63807
																			H3N2 DEE5	26	Infected	6.60934
																			H3N2 DEE5	34	Infected	6.15191
																			H3N2 DEE5	42	Infected	6.84529
																			H3N2 DEE5	50	Infected	6.96037
																			H3N2 DEE5	58	Infected	6.53146
																			H3N2 DEE5	66	Infected	6.84649
																			H3N2 DEE5	74	Infected	7.00916
																			H3N2 DEE5	82	Infected	6.25401
																			H3N2 DEE5	90	Infected	6.43165
																			H3N2 DEE5	98	Infected	7.31264
																			H3N2 DEE5	106	Infected	6.32389
																			H3N2 DEE5	114	Infected	6.7711
																			H3N2 DEE5	122	Infected	7.13709
																			H3N2 DEE5	130	Infected	6.34547
																			H3N2 DEE5	138	Infected	6.54279
																			H3N2 DEE5	146	Infected	6.85505
																			H3N2 DEE5	162	Infected	6.85464
																			H3N2 DEE5	170	Infected	7.33015
																			H3N2 DEE5	-30	Infected	6.49006
																			H3N2 DEE5	2	Infected	6.50908
																			H3N2 DEE5	10	Infected	6.03656
																			H3N2 DEE5	18	Infected	6.79852
																			H3N2 DEE5	26	Infected	6.31384
																			H3N2 DEE5	34	Infected	5.90252
																			H3N2 DEE5	42	Infected	6.33534
																			H3N2 DEE5	50	Infected	6.84459
																			H3N2 DEE5	58	Infected	6.37687
																			H3N2 DEE5	66	Infected	6.79674
																			H3N2 DEE5	74	Infected	6.71014
																			H3N2 DEE5	82	Infected	6.2531
																			H3N2 DEE5	90	Infected	6.54881
																			H3N2 DEE5	98	Infected	6.00069
																			H3N2 DEE5	106	Infected	6.38352
																			H3N2 DEE5	114	Infected	6.73475
																			H3N2 DEE5	122	Infected	6.33762
																			H3N2 DEE5	130	Infected	6.24865
																			H3N2 DEE5	138	Infected	6.53703
																			H3N2 DEE5	146	Infected	6.17355
																			H3N2 DEE5	162	Infected	6.51485
																			H3N2 DEE5	170	Infected	6.40861
																			H3N2 DEE5	-30	Uninfected	6.72155
																			H3N2 DEE5	2	Uninfected	7.94987
																			H3N2 DEE5	10	Uninfected	7.42826
																			H3N2 DEE5	18	Uninfected	7.0236
																			H3N2 DEE5	26	Uninfected	7.8323
																			H3N2 DEE5	34	Uninfected	8.10116
																			H3N2 DEE5	42	Uninfected	6.78695
																			H3N2 DEE5	50	Uninfected	7.75196
																			H3N2 DEE5	58	Uninfected	7.2698
																			H3N2 DEE5	66	Uninfected	7.06649
																			H3N2 DEE5	74	Uninfected	7.81792
																			H3N2 DEE5	82	Uninfected	7.28548
																			H3N2 DEE5	90	Uninfected	7.07688
																			H3N2 DEE5	98	Uninfected	7.55083
																			H3N2 DEE5	106	Uninfected	7.62838
																			H3N2 DEE5	114	Uninfected	6.94781
																			H3N2 DEE5	122	Uninfected	7.7029
																			H3N2 DEE5	130	Uninfected	6.77919
																			H3N2 DEE5	138	Uninfected	7.2026
																			H3N2 DEE5	146	Uninfected	7.97652
																			H3N2 DEE5	162	Uninfected	7.17895
																			H3N2 DEE5	170	Uninfected	7.28355
																			H3N2 DEE5	-30	Uninfected	5.89427
																			H3N2 DEE5	2	Uninfected	6.87568
																			H3N2 DEE5	10	Uninfected	6.65432
																			H3N2 DEE5	18	Uninfected	6.71393
																			H3N2 DEE5	26	Uninfected	6.32775
																			H3N2 DEE5	34	Uninfected	7.50201
																			H3N2 DEE5	42	Uninfected	7.54572
																			H3N2 DEE5	50	Uninfected	7.95105
																			H3N2 DEE5	58	Uninfected	6.65947
																			H3N2 DEE5	66	Uninfected	6.60318
																			H3N2 DEE5	74	Uninfected	6.64721
																			H3N2 DEE5	82	Uninfected	6.70126
																			H3N2 DEE5	90	Uninfected	6.01148
																			H3N2 DEE5	98	Uninfected	6.26079
																			H3N2 DEE5	106	Uninfected	6.42798
																			H3N2 DEE5	114	Uninfected	6.49321
																			H3N2 DEE5	122	Uninfected	6.35998
																			H3N2 DEE5	130	Uninfected	6.46633
																			H3N2 DEE5	138	Uninfected	6.17847
																			H3N2 DEE5	146	Uninfected	6.27369
																			H3N2 DEE5	162	Uninfected	6.78064
																			H3N2 DEE5	170	Uninfected	6.79423
																			H3N2 DEE5	-30	Uninfected	7.18778
																			H3N2 DEE5	2	Uninfected	7.16987
																			H3N2 DEE5	10	Uninfected	7.35024
																			H3N2 DEE5	18	Uninfected	7.39728
																			H3N2 DEE5	26	Uninfected	7.14198
																			H3N2 DEE5	34	Uninfected	7.3882
																			H3N2 DEE5	42	Uninfected	8.39206
																			H3N2 DEE5	50	Uninfected	8.01508
																			H3N2 DEE5	58	Uninfected	7.52933
																			H3N2 DEE5	66	Uninfected	7.02437
																			H3N2 DEE5	74	Uninfected	6.82396
																			H3N2 DEE5	82	Uninfected	6.91624
																			H3N2 DEE5	90	Uninfected	7.01489
																			H3N2 DEE5	98	Uninfected	6.9886
																			H3N2 DEE5	106	Uninfected	6.64437
																			H3N2 DEE5	114	Uninfected	7.04618
																			H3N2 DEE5	122	Uninfected	7.63385
																			H3N2 DEE5	130	Uninfected	6.82668
																			H3N2 DEE5	138	Uninfected	7.03055
																			H3N2 DEE5	146	Uninfected	7.3486
																			H3N2 DEE5	162	Uninfected	7.11677
																			H3N2 DEE5	170	Uninfected	7.24177
																			H3N2 DEE5	-30	Uninfected	6.40958
																			H3N2 DEE5	2	Uninfected	6.33273
																			H3N2 DEE5	10	Uninfected	6.87004
																			H3N2 DEE5	18	Uninfected	6.25728
																			H3N2 DEE5	26	Uninfected	6.80797
																			H3N2 DEE5	34	Uninfected	6.90763
																			H3N2 DEE5	42	Uninfected	6.50277
																			H3N2 DEE5	50	Uninfected	7.75376
																			H3N2 DEE5	58	Uninfected	6.90241
																			H3N2 DEE5	66	Uninfected	6.90654
																			H3N2 DEE5	74	Uninfected	6.651
																			H3N2 DEE5	82	Uninfected	7.15547
																			H3N2 DEE5	90	Uninfected	7.36588
																			H3N2 DEE5	98	Uninfected	6.46022
																			H3N2 DEE5	106	Uninfected	6.57047
																			H3N2 DEE5	114	Uninfected	6.53602
																			H3N2 DEE5	122	Uninfected	6.58419
																			H3N2 DEE5	130	Uninfected	6.81773
																			H3N2 DEE5	138	Uninfected	6.46301
																			H3N2 DEE5	146	Uninfected	6.68623
																			H3N2 DEE5	162	Uninfected	6.90019
																			H3N2 DEE5	170	Uninfected	7.00397
																			H3N2 DEE5	-30	Uninfected	6.52089
																			H3N2 DEE5	2	Uninfected	7.03693
																			H3N2 DEE5	10	Uninfected	6.26739
																			H3N2 DEE5	18	Uninfected	6.96302
																			H3N2 DEE5	26	Uninfected	6.93697
																			H3N2 DEE5	34	Uninfected	7.1988
																			H3N2 DEE5	42	Uninfected	8.48043
																			H3N2 DEE5	50	Uninfected	7.2135
																			H3N2 DEE5	58	Uninfected	6.40826
																			H3N2 DEE5	66	Uninfected	6.95285
																			H3N2 DEE5	74	Uninfected	6.66956
																			H3N2 DEE5	82	Uninfected	6.50988
																			H3N2 DEE5	90	Uninfected	6.69337
																			H3N2 DEE5	98	Uninfected	6.4803
																			H3N2 DEE5	106	Uninfected	6.96634
																			H3N2 DEE5	114	Uninfected	7.18734
																			H3N2 DEE5	122	Uninfected	7.08824
																			H3N2 DEE5	130	Uninfected	6.95595
																			H3N2 DEE5	138	Uninfected	6.56423
																			H3N2 DEE5	146	Uninfected	6.44062
																			H3N2 DEE5	162	Uninfected	6.42444
																			H3N2 DEE5	170	Uninfected	7.09777
																			HRV DUKE	-11	Infected	7.1616
																			HRV DUKE	0	Infected	6.61714
																			HRV DUKE	4	Infected	6.97206
																			HRV DUKE	8	Infected	7.20302
																			HRV DUKE	12	Infected	7.5889
																			HRV DUKE	16	Infected	7.02653
																			HRV DUKE	20	Infected	6.67741
																			HRV DUKE	24	Infected	6.88129
																			HRV DUKE	30	Infected	7.022
																			HRV DUKE	36	Infected	7.48482
																			HRV DUKE	42	Infected	6.84934
																			HRV DUKE	48	Infected	6.90322
																			HRV DUKE	60	Infected	7.17641
																			HRV DUKE	72	Infected	6.40901
																			HRV DUKE	84	Infected	6.64411
																			HRV DUKE	96	Infected	7.92464
																			HRV DUKE	108	Infected	6.72346
																			HRV DUKE	120	Infected	7.02298
																			HRV DUKE	136	Infected	7.07211
																			HRV DUKE	-11	Infected	7.08848
																			HRV DUKE	0	Infected	6.78754
																			HRV DUKE	4	Infected	7.84989
																			HRV DUKE	8	Infected	6.93933
																			HRV DUKE	12	Infected	7.57654
																			HRV DUKE	16	Infected	6.80903
																			HRV DUKE	20	Infected	6.7478
																			HRV DUKE	24	Infected	6.96866
																			HRV DUKE	30	Infected	7.25457
																			HRV DUKE	36	Infected	7.13243
																			HRV DUKE	42	Infected	7.137
																			HRV DUKE	48	Infected	7.43368
																			HRV DUKE	60	Infected	7.27646
																			HRV DUKE	72	Infected	6.77934
																			HRV DUKE	84	Infected	7.00376
																			HRV DUKE	96	Infected	7.11318
																			HRV DUKE	108	Infected	6.82462
																			HRV DUKE	120	Infected	6.39693
																			HRV DUKE	136	Infected	7.19644
																			HRV DUKE	-11	Infected	7.32676
																			HRV DUKE	0	Infected	7.39444
																			HRV DUKE	4	Infected	7.06075
																			HRV DUKE	8	Infected	7.20188
																			HRV DUKE	12	Infected	7.43449
																			HRV DUKE	16	Infected	7.05681
																			HRV DUKE	20	Infected	7.26983
																			HRV DUKE	24	Infected	7.91701
																			HRV DUKE	30	Infected	7.7324
																			HRV DUKE	36	Infected	7.79812
																			HRV DUKE	42	Infected	7.41494
																			HRV DUKE	48	Infected	8.26361
																			HRV DUKE	60	Infected	7.31788
																			HRV DUKE	72	Infected	7.50909
																			HRV DUKE	84	Infected	8.16962
																			HRV DUKE	96	Infected	7.57315
																			HRV DUKE	108	Infected	7.15019
																			HRV DUKE	120	Infected	7.235
																			HRV DUKE	136	Infected	7.13327
																			HRV DUKE	-11	Uninfected	7.47881
																			HRV DUKE	0	Uninfected	7.15861
																			HRV DUKE	4	Uninfected	7.41805
																			HRV DUKE	8	Uninfected	7.73527
																			HRV DUKE	12	Uninfected	7.70214
																			HRV DUKE	16	Uninfected	7.0966
																			HRV DUKE	20	Uninfected	6.87755
																			HRV DUKE	24	Uninfected	7.27853
																			HRV DUKE	30	Uninfected	7.69865
																			HRV DUKE	36	Uninfected	8.43807
																			HRV DUKE	42	Uninfected	7.35113
																			HRV DUKE	48	Uninfected	7.49028
																			HRV DUKE	60	Uninfected	7.39062
																			HRV DUKE	72	Uninfected	7.65504
																			HRV DUKE	84	Uninfected	7.45717
																			HRV DUKE	96	Uninfected	7.6376
																			HRV DUKE	108	Uninfected	6.85469
																			HRV DUKE	120	Uninfected	7.45054
																			HRV DUKE	136	Uninfected	7.20725
																			HRV DUKE	-11	Infected	7.65347
																			HRV DUKE	0	Infected	7.41429
																			HRV DUKE	4	Infected	7.54322
																			HRV DUKE	8	Infected	7.31237
																			HRV DUKE	12	Infected	7.41275
																			HRV DUKE	16	Infected	6.72796
																			HRV DUKE	20	Infected	6.77555
																			HRV DUKE	24	Infected	7.16258
																			HRV DUKE	30	Infected	8.20325
																			HRV DUKE	36	Infected	7.35152
																			HRV DUKE	42	Infected	7.54443
																			HRV DUKE	48	Infected	7.11351
																			HRV DUKE	60	Infected	7.65833
																			HRV DUKE	72	Infected	7.02765
																			HRV DUKE	84	Infected	7.44733
																			HRV DUKE	96	Infected	6.77012
																			HRV DUKE	108	Infected	6.56044
																			HRV DUKE	120	Infected	7.18605
																			HRV DUKE	136	Infected	6.98549
																			HRV DUKE	-11	Uninfected	6.98301
																			HRV DUKE	0	Uninfected	6.89968
																			HRV DUKE	4	Uninfected	7.09053
																			HRV DUKE	8	Uninfected	6.61021
																			HRV DUKE	12	Uninfected	6.805
																			HRV DUKE	16	Uninfected	7.00477
																			HRV DUKE	20	Uninfected	7.06699
																			HRV DUKE	24	Uninfected	7.31151
																			HRV DUKE	30	Uninfected	7.56811
																			HRV DUKE	36	Uninfected	6.84592
																			HRV DUKE	42	Uninfected	7.41784
																			HRV DUKE	48	Uninfected	7.1919
																			HRV DUKE	60	Uninfected	7.66408
																			HRV DUKE	72	Uninfected	6.97064
																			HRV DUKE	84	Uninfected	7.11125
																			HRV DUKE	96	Uninfected	6.36028
																			HRV DUKE	108	Uninfected	6.86553
																			HRV DUKE	120	Uninfected	6.70161
																			HRV DUKE	136	Uninfected	6.98035
																			HRV DUKE	-11	Uninfected	7.03164
																			HRV DUKE	0	Uninfected	7.09569
																			HRV DUKE	4	Uninfected	7.79418
																			HRV DUKE	8	Uninfected	7.30061
																			HRV DUKE	12	Uninfected	7.24313
																			HRV DUKE	16	Uninfected	6.7057
																			HRV DUKE	20	Uninfected	5.54205
																			HRV DUKE	24	Uninfected	6.9009
																			HRV DUKE	30	Uninfected	7.79613
																			HRV DUKE	36	Uninfected	7.58376
																			HRV DUKE	42	Uninfected	6.97112
																			HRV DUKE	48	Uninfected	7.82444
																			HRV DUKE	60	Uninfected	7.542
																			HRV DUKE	72	Uninfected	8.42501
																			HRV DUKE	84	Uninfected	7.55552
																			HRV DUKE	96	Uninfected	7.01794
																			HRV DUKE	108	Uninfected	6.66415
																			HRV DUKE	120	Uninfected	6.98208
																			HRV DUKE	136	Uninfected	6.73876
																			HRV DUKE	-11	Uninfected	6.66915
																			HRV DUKE	0	Uninfected	6.44427
																			HRV DUKE	4	Uninfected	7.10026
																			HRV DUKE	8	Uninfected	7.33938
																			HRV DUKE	12	Uninfected	6.41888
																			HRV DUKE	16	Uninfected	6.72552
																			HRV DUKE	20	Uninfected	6.70246
																			HRV DUKE	24	Uninfected	7.34322
																			HRV DUKE	30	Uninfected	7.95413
																			HRV DUKE	36	Uninfected	7.81913
																			HRV DUKE	42	Uninfected	6.94212
																			HRV DUKE	48	Uninfected	7.99447
																			HRV DUKE	60	Uninfected	6.88142
																			HRV DUKE	72	Uninfected	6.87197
																			HRV DUKE	84	Uninfected	7.05376
																			HRV DUKE	96	Uninfected	7.06911
																			HRV DUKE	108	Uninfected	6.5546
																			HRV DUKE	120	Uninfected	6.63479
																			HRV DUKE	136	Uninfected	6.39903
																			HRV DUKE	-11	Uninfected	7.7793
																			HRV DUKE	0	Uninfected	6.81831
																			HRV DUKE	4	Uninfected	7.47893
																			HRV DUKE	8	Uninfected	7.71063
																			HRV DUKE	12	Uninfected	6.8576
																			HRV DUKE	16	Uninfected	7.19169
																			HRV DUKE	20	Uninfected	6.86423
																			HRV DUKE	24	Uninfected	7.58767
																			HRV DUKE	30	Uninfected	7.44352
																			HRV DUKE	36	Uninfected	7.37867
																			HRV DUKE	42	Uninfected	6.91996
																			HRV DUKE	48	Uninfected	7.05001
																			HRV DUKE	60	Uninfected	7.49546
																			HRV DUKE	72	Uninfected	6.92353
																			HRV DUKE	84	Uninfected	6.77673
																			HRV DUKE	96	Uninfected	6.45591
																			HRV DUKE	108	Uninfected	7.14775
																			HRV DUKE	120	Uninfected	7.12307
																			HRV DUKE	136	Uninfected	7.39378
																			HRV DUKE	0	Uninfected	6.71283
																			HRV DUKE	8	Uninfected	7.63244
																			HRV DUKE	12	Uninfected	6.89516
																			HRV DUKE	16	Uninfected	7.04801
																			HRV DUKE	20	Uninfected	6.9021
																			HRV DUKE	24	Uninfected	7.31591
																			HRV DUKE	36	Uninfected	8.22688
																			HRV DUKE	42	Uninfected	7.71359
																			HRV DUKE	48	Uninfected	7.55661
																			HRV DUKE	60	Uninfected	8.02875
																			HRV DUKE	72	Uninfected	7.88901
																			HRV DUKE	136	Uninfected	6.81997
																			HRV DUKE	-11	Uninfected	6.46502
																			HRV DUKE	0	Uninfected	6.9693
																			HRV DUKE	4	Uninfected	7.20116
																			HRV DUKE	8	Uninfected	6.81882
																			HRV DUKE	12	Uninfected	6.77341
																			HRV DUKE	16	Uninfected	6.5138
																			HRV DUKE	20	Uninfected	6.51391
																			HRV DUKE	24	Uninfected	6.98848
																			HRV DUKE	30	Uninfected	5.92503
																			HRV DUKE	36	Uninfected	6.98526
																			HRV DUKE	42	Uninfected	7.00229
																			HRV DUKE	48	Uninfected	7.62298
																			HRV DUKE	60	Uninfected	6.84981
																			HRV DUKE	72	Uninfected	7.00973
																			HRV DUKE	84	Uninfected	7.13692
																			HRV DUKE	96	Uninfected	7.47986
																			HRV DUKE	108	Uninfected	6.73309
																			HRV DUKE	120	Uninfected	6.99903
																			HRV DUKE	136	Uninfected	7.97495
																			HRV DUKE	-11	Infected	6.74282
																			HRV DUKE	0	Infected	6.65225
																			HRV DUKE	4	Infected	7.41005
																			HRV DUKE	8	Infected	7.15024
																			HRV DUKE	12	Infected	7.08149
																			HRV DUKE	16	Infected	6.49965
																			HRV DUKE	20	Infected	6.64467
																			HRV DUKE	24	Infected	7.25353
																			HRV DUKE	30	Infected	7.17006
																			HRV DUKE	36	Infected	6.88759
																			HRV DUKE	42	Infected	7.29803
																			HRV DUKE	48	Infected	6.9752
																			HRV DUKE	60	Infected	6.94427
																			HRV DUKE	72	Infected	7.01517
																			HRV DUKE	84	Infected	7.27149
																			HRV DUKE	96	Infected	6.32283
																			HRV DUKE	108	Infected	7.02976
																			HRV DUKE	120	Infected	6.67043
																			HRV DUKE	136	Infected	6.51682
																			HRV DUKE	-11	Uninfected	7.5164
																			HRV DUKE	0	Uninfected	7.22003
																			HRV DUKE	4	Uninfected	7.12117
																			HRV DUKE	8	Uninfected	7.50567
																			HRV DUKE	12	Uninfected	7.18955
																			HRV DUKE	16	Uninfected	6.75854
																			HRV DUKE	20	Uninfected	6.98639
																			HRV DUKE	24	Uninfected	7.74825
																			HRV DUKE	30	Uninfected	7.36895
																			HRV DUKE	36	Uninfected	7.66249
																			HRV DUKE	42	Uninfected	7.28011
																			HRV DUKE	48	Uninfected	7.25878
																			HRV DUKE	60	Uninfected	7.35375
																			HRV DUKE	72	Uninfected	7.579
																			HRV DUKE	-11	Uninfected	7.39279
																			HRV DUKE	0	Uninfected	6.9014
																			HRV DUKE	4	Uninfected	7.10895
																			HRV DUKE	8	Uninfected	7.59145
																			HRV DUKE	12	Uninfected	7.39691
																			HRV DUKE	16	Uninfected	6.89986
																			HRV DUKE	20	Uninfected	6.90515
																			HRV DUKE	24	Uninfected	7.3773
																			HRV DUKE	30	Uninfected	7.58332
																			HRV DUKE	36	Uninfected	7.165
																			HRV DUKE	42	Uninfected	7.22967
																			HRV DUKE	48	Uninfected	7.09826
																			HRV DUKE	60	Uninfected	7.67699
																			HRV DUKE	72	Uninfected	7.13179
																			HRV DUKE	84	Uninfected	7.10953
																			HRV DUKE	96	Uninfected	6.62317
																			HRV DUKE	108	Uninfected	6.90312
																			HRV DUKE	120	Uninfected	6.88937
																			HRV DUKE	136	Uninfected	7.02169
																			HRV DUKE	-11	Uninfected	6.9536
																			HRV DUKE	0	Uninfected	6.46819
																			HRV DUKE	4	Uninfected	7.50725
																			HRV DUKE	8	Uninfected	7.05332
																			HRV DUKE	12	Uninfected	6.79178
																			HRV DUKE	16	Uninfected	7.44535
																			HRV DUKE	20	Uninfected	6.98752
																			HRV DUKE	24	Uninfected	7.3797
																			HRV DUKE	30	Uninfected	7.19218
																			HRV DUKE	36	Uninfected	7.32827
																			HRV DUKE	42	Uninfected	6.77064
																			HRV DUKE	48	Uninfected	7.57379
																			HRV DUKE	60	Uninfected	6.98176
																			HRV DUKE	72	Uninfected	6.74973
																			HRV DUKE	84	Uninfected	6.39846
																			HRV DUKE	108	Uninfected	6.25776
																			HRV DUKE	120	Uninfected	7.25273
																			HRV DUKE	136	Uninfected	7.01788
																			HRV DUKE	-11	Uninfected	6.67814
																			HRV DUKE	0	Uninfected	6.81166
																			HRV DUKE	4	Uninfected	7.69257
																			HRV DUKE	8	Uninfected	7.06573
																			HRV DUKE	12	Uninfected	7.23916
																			HRV DUKE	16	Uninfected	6.72969
																			HRV DUKE	20	Uninfected	6.75205
																			HRV DUKE	24	Uninfected	7.27693
																			HRV DUKE	30	Uninfected	7.94419
																			HRV DUKE	36	Uninfected	8.47922
																			HRV DUKE	42	Uninfected	8.10046
																			HRV DUKE	48	Uninfected	8.03907
																			HRV DUKE	60	Uninfected	8.05821
																			HRV DUKE	72	Uninfected	7.46222
																			HRV DUKE	84	Uninfected	6.85857
																			HRV DUKE	96	Uninfected	6.73506
																			HRV DUKE	108	Uninfected	6.92249
																			HRV DUKE	120	Uninfected	6.62986
																			HRV DUKE	136	Uninfected	6.58039
																			HRV DUKE	-11	Infected	6.70374
																			HRV DUKE	0	Infected	7.2907
																			HRV DUKE	4	Infected	7.10729
																			HRV DUKE	8	Infected	7.03061
																			HRV DUKE	12	Infected	6.97817
																			HRV DUKE	16	Infected	7.14176
																			HRV DUKE	20	Infected	7.09468
																			HRV DUKE	24	Infected	7.66311
																			HRV DUKE	30	Infected	7.83101
																			HRV DUKE	36	Infected	7.38242
																			HRV DUKE	42	Infected	7.25969
																			HRV DUKE	48	Infected	7.41496
																			HRV DUKE	-11	Uninfected	6.6923
																			HRV DUKE	0	Uninfected	6.43051
																			HRV DUKE	4	Uninfected	6.76184
																			HRV DUKE	8	Uninfected	6.96319
																			HRV DUKE	12	Uninfected	6.63381
																			HRV DUKE	16	Uninfected	6.88769
																			HRV DUKE	20	Uninfected	6.62567
																			HRV DUKE	24	Uninfected	7.14799
																			HRV DUKE	30	Uninfected	7.23386
																			HRV DUKE	36	Uninfected	7.34575
																			HRV DUKE	42	Uninfected	6.803
																			HRV DUKE	48	Uninfected	7.01706
																			HRV DUKE	60	Uninfected	7.36799
																			HRV DUKE	-11	Uninfected	7.37946
																			HRV DUKE	0	Uninfected	6.89462
																			HRV DUKE	4	Uninfected	6.69745
[truncated: 867 more rows]

## Sheet: Fig2
	CD8+ T cells
	Figure 2A	Healthy	Patient		Healthy	Ward	ICU		Healthy	No O2 support	O2 support		Healthy	Patient
		17	54.7		17	39.5	41.9		17	23.5	42.6		13.8	18.1
		16.9	29.9		16.9	66.5	81.3		16.9	55.4	42.5		27.9	41
		26.8	23.4		26.8	54.7	59.7		26.8	49.1	28.7		16.2	83
		18.1	23.5		18.1	53.8	66.7		18.1	35.2	34.4		19	66.5
		29.1	55.4		29.1	29.9	37		29.1	58.4	56		26.4	53.6
		38.5	49.1		38.5	23.4			38.5	84.4	40.7		26.6	42.6
		41	35.2		41	25.3			41	47	24.6			42.5
		31.2	67.5		31.2	42.6			31.2	74.5	32.6			28.7
		31	58.4		31	42.5			31	46.3	29			34.4
		13.2	46.3		13.2	28.7			13.2	58	66.9			56
		26.5	58		26.5	34.4			26.5	53.6	52.7			40.7
		13.8	18.1		13.8	56			13.8	41	78.6			24.6
		27.9	41		27.9	40.7			27.9	68.9	55.6			32.6
		16.2	83		16.2	24.6			16.2		50.5			29
		19	66.5			23.5					43.8			66.9
		26.4	53.6			32.6					25			52.7
		26.6	42.6			55.4					41.9			78.6
			42.5			29					68.7			55.6
			28.7			49.1					65.5			50.5
			34.4			66.9					81.3			43.8
			56			52.7					59.7			25
			40.7			35.2					66.7			41.9
			24.6			78.6					37			68.7
			32.6			58.4								65.5
			29			84.4								81.3
			66.9			55.6								57.6
			52.7			47
			78.6			74.5
			55.6			50.5
			50.5			43.8
			43.8			25
			25			46.3
			41.9			58
			68.7			53.6
			65.5			68.7
			81.3			41
			57.6			68.9
						65.5
	CD4+ T cells
	Figure 2B	Healthy	Patient		Healthy	Ward	ICU		Healthy	No O2 support	O2 support		Healthy	Patient
		16.4	20		16.4	20	67.8		17	23.5	42.6		10.6	55.5
		11.1	60.7		11.1	60.7	72.2		16.9	55.4	42.5		12.1	30.7
		17.8	46.9		17.8	46.9	57.7		26.8	49.1	28.7		40.1	14.7
		22.6	55.5		22.6	55.5	50.7		18.1	35.2	34.4		28.6	27.4
		28.4	30.7		28.4	30.7	87.5		29.1	58.4	56		25	21.9
		20.7	14.7		20.7	14.7			38.5	84.4	40.7		22.6	22
		31.4	18.3		31.4	18.3			41	47	24.6			30.9
		7.97	27.4		7.97	27.4			31.2	74.5	32.6			65.8
		34.6	21.9		34.6	21.9			31	46.3	29			53.5
		22.2	22		22.2	22			13.2	58	66.9			52.4
		18	30.9		18	30.9			26.5	53.6	52.7			25.2
		10.6	65.8		10.6	65.8			13.8	41	78.6			32.4
		12.1	53.5		12.1	53.5			27.9	68.9	55.6			50.9
		40.1	72.4		40.1	72.4			16.2		50.5			54.8
		28.6	37.8		28.6	37.8					43.8			47.6
		25	60.5		25	60.5					25			41.9
		22.6	52.4		22.6	52.4					41.9			29.1
			25.2			25.2					68.7			39
			32.4			32.4					65.5			37.4
			50.9			50.9					81.3			50
			34.7			34.7					59.7			39.7
			54.8			54.8					66.7			33.4
			47.6			47.6					37			57.8
			41.9			41.9								35.7
			33.5			33.5								17.8
			29.1			29.1								44.5
			39			39								57.4
			37.4			37.4								76.1
			50			50								49.8
			39.7			39.7								47.4
			33.4			33.4								33.9
			57.8			57.8								35.8
			35.7			35.7								50.7
			17.8			17.8								61.4
			44.5			44.5								30.1
			20.9			20.9								87.5
			57.4			57.4								43.8
			76.1			76.1
			49.8			49.8
			47.4			47.4
			33.9			33.9
			67.8			35.8
			72.2			61.4
			57.7			30.1
			35.8			46.9
			50.7			43.8
			61.4
			30.1
			87.5
			46.9
			43.8
	Tetramer specific CD8+
	Figure 2C
		CD8+ T cells	A2/M1_58	A2/pp65_495
		50.24	43.9024
		49.81	86.2385
		56.48	91.6667	77.93
		58.91	86.9565	44.44
		73.71	71.2396
		43.94	82.5	25.3
		40.77	40	48.33
		57.35		82.43
		54.61	80
		90.85	97.7416	100
		71.4223	93.5185	84.6154
		73.4733	81.9277	87.5
		49.9006	68.1905	78.9474

## Sheet: Fig3
								Figure 3b
										IL1b	IFNa2	IFNy	TNFa	MCP1	IL6	IL8	IL10	IL12p70	IL17A	IL18	IL23	IL33		Fig3c	DPSO	CD8+ T cells	CD4+ T cells	Monocytes
									V1	4.31	3.29	4.16	3.7	116.44	822.55	19.69	25.07	1.69	0.206	73.28	3.55	153.06			17	81.3	87.5	57.3
									V2	5.79	8.75	5.3	6.42	178.36	43.52	44.3	16.66	4.04	2.035	0	3.33	358.48			21	59.7	67.8	32.9
									V3	2.32	4.74	2.7	0	145.44	27.53	32.58	6.32	2.91	0.959	17.73	2.41	187.95			24	66.7	72.2	14.3
									V4	0	1.51	0	0	84.45	1.35	0.01	0.31	0.27	0	0	0	54.64			31	37	57.7	5.7
								Figure 3d				Patient
										Healthy		V1	V2	V3	V4
									CD4+ T cells	642		2500	1649	1716	1371
									CD8+ T cells	631		2102	1401	1518	994
									Monocytes	111		2167	1077	630	550

## Sheet: Fig4
	Figure 2A (Naïve, left)			Figure 2A (Mild, middle)							2A (Severe, right)
		N			d1	d3	d6	d10	d28			d1	d3	d6	d10	d28
	CD4+ T cells	9.658		CD4+ T cells	35.06	28.86	51.78	59.7	21.46		CD4+ T cells	34.96	38.58	59.2	64.74	21.54
	CD8+ T cells	13.94		CD8+ T cells	55.04	40.56	80.68	66.76	46.72		CD8+ T cells	53.72	50.34	87.6	72.6	43
	γδ T cells	80.66		γδ T cells	67.46	20.96	14.52	67.92	69.02		γδ T cells	71.8	28.4	9.77	67.86	55.62
	NK cells	72.98		NK cells	73.74	66.68	68.02	53.38	67.02		NK cells	77.28	63.02	54.05	61.6	64.08
	NK T cells	28.88		NK T cells	42.56	68.86	49.74	35.32	30.56		NK T cells	46.84	83.48	49.075	37.52	30.16
	B cells	0.462		B cells	1.574	1.614	3.542	3.382	1.468		B cells	1.896	3.126	4.5	4.922	1.486
	Macrophages	1.032		Macrophages	3.872	5.178	5.106	6.082	2.2		Macrophages	3.218	6.606	6.0875	5.984	3.13
	Dendritic cells	11.396		Dendritic cells	6.764	6.606	7.504	22.24	9.666		Dendritic cells	7.102	5.178	11.595	22.3	8.872
	Neutrophils	1.414		Neutrophils	1.512	1.088	5.952	6.082	1.692		Neutrophils	1.248	1.88	6.7675	5.984	3.504
	Figure 2B					Figure 2C				Figure 2D, left, correlations						Figure 2E
		Weight	CD4+	CD8+		CD4	Mild	Severe			Weight	CD62LhiCD44lo	CD62LhiCD44hi	CD62LloCD44hi		PD-1+, Severe			CD38+, Severe
	Mild 1	89.4	55.3	85			25.9	47.1		Mild 1	89.4	74.8	90.9	84.6		IL-18Ra+	IL-18Ra-		IL-18Ra+	IL-18Ra-
	Mild 2	86.9	54.5	83.4			23.8	34.1		Mild 2	86.9	76.1	90.9	88.8		67.7	18.3		11.5	3.36
	Mild 3	96.9	46.2	75.8			33.3	33.1		Mild 3	96.9	73.1	94	68.2		63.3	25.9		14.5	5.44
	Mild 4	92.3	49.7	78.5			26.6	41.3		Mild 4	92.3	79.9	96.1	74.3		66.2	35		11.2	6.67
	Mild 5	90.8	53.2	80.7			34.7	37.3		Mild 5	90.8	78.1	94.9	79.6		66.3	35.8		13.6	7.31
	Severe 2	78	59.6	86.7		CD8	Mild	Severe		Severe 2	78	78.1	90	89		68.6	31.2		16.9	14.6
	Severe 3	75.1	59.6	87.4			33.9	52.7		Severe 3	75.1	83.6	93.9	91.8		70.1	40.3		17.8	18.1
	Severe 4	78.3	57	87.6			38.7	48.6		Severe 4	78.3	78.1	87.4	91.6		62.4	25		16.9	7.55
	Severe 5	75.1	60.6	88.7			46.3	41.9		Severe 5	75.1	79	89.5	91.4		62	23.8		20.5	11.7
	Mild 1	103	45.7	42.9			38.7	54.8		Mild 1	103	28.5	69.7	70.2		PD-1+, Mild			CD38+, Mild
	Mild 2	85	54.7	71.2			45.2	53.7		Mild 2	85	48.8	83.8	90.2		IL-18Ra+	IL-18Ra-		IL-18Ra+	IL-18Ra-
	Mild 3	94	46.9	63.7						Mild 3	94	52.9	75.3	82.8		59.2	31.5		21.2	13.6
	Mild 4	90	48	69.2						Mild 4	90	55.7	86.2	90		49.3	23		19.4	11.7
	Severe 1	76.7	60.3	81.8						Severe 1	76.7	57.7	89	96		28.9	27.1		17	12.4
	Severe 2	79	57.4	71.3						Severe 2	79	55	83.2	88.5		15.6	17.8		16.2	8.97
	Severe 3	79.1	61.3	73.2						Severe 3	79.1	52.8	85.3	90.9		34.3	24.7		18.7	12.3
	Severe 4	77.2	59.8	75.7						Severe 4	77.2	59	83.2	91.9		26	10.8		5.89	2.1
																50.7	19.3		10.9	4.57
																46.4	28		11.7	6.69
																36.4	13.3		9.07	4.26
	Figure 2F			Figure 2G				Figure 2I												Figure 2J
	Mild	Severe			Weight	%PD-1+IL-18Ra+ CD8+		D10, PRIMARY (left)				D28, PRIMARY (middle)				D8, SECONDARY (right)				Day 10	Day 28	Day 8 (2°)
	49.3	56.3		Mild 1	89.4	49.3		DbPA224	DbNP366	Tetramer-		DbPA224	DbNP366	Tetramer-		DbPA224	DbNP366	Tetramer-		10.8	50.5	11.9
	41.6	59.7		Mild 2	86.9	41.6		62.3	56.1	60.8		89.4	76	49.2		91.8	80.7	84.5		18.8	58.1	6.81
	21.4	53.6		Mild 3	96.9	21.4		56.9	56.5	61.7		89.9	79	43.4		91.3	84.5	87.6		15.4	72.6	8.78
	12.5	54.5		Mild 4	92.3	12.5		69	67.8	56.5		83.9	81.5	38.5		89.6	82.3	85.9		14.1	71.4	3.62
	27.1	56.1		Mild 5	90.8	27.1		60.4	57.5	67.4		90.7	76.3	43.7		90.8	88.3	90		19.3	49.6	3.18
	11.9	46.1		Severe 2	78	56.3		83.2	77.4	82.5		83.3	82.3	51.8		93.5	90.9	92		20.5	44.2	13
	36.7	49.8		Severe 3	75.1	59.7		66	55.3	65.2		95	77.7	48.1		95.4	89.5	88.4		11.4	45.9	28.3
	30.6	51.3		Severe 4	78.3	53.6		73.3	65.4	73		94.4	87.5	37.6		90.9	81.9	75.1		24.8	40.8
	26.1			Severe 5	75.1	54.5		73.3	75.2	73.5		80	80.6	43.1						11.3	40
				Mild 1	103	11.9		78.1	61.9	69.9		84.8	69.1	60.4
				Mild 2	85	36.7
				Mild 3	94	30.6
				Mild 4	90	26.1
				Severe 1	76.7	56.1
				Severe 2	79	46.1
				Severe 3	79.1	49.8
				Severe 4	77.2	51.3
	Figure 2K, RIGHT											Figure 2L
		CD44loCD62Lhi (Tnaive)										CD4 MFI	TCM				TEM
	Lung	30.6	22.7	25.7	25	19.9	15.9	13.5	17.8	20.6		Severe	931	812	969	945	1674	1518	1583	1575
	Spleen	24.9	19.4	20.2	20.5	17.4	24.1	18.4	17.4	20.4		Mild	873	991	905	915	1560	1550	1590	1598
		CD44hiCD62Lhi (TCM)										Severe	784	768	756	770	1131	1121	1131	1175
	Lung	77.3	67.8	76.4	74.2	76.4	74	73.9	70.9	82		Mild	793	796	759	729	1224	1181	1163	1154
	Spleen	75	70.1	75.2	75.4	66.5	76	57.7	56.4	66.7
		CD44hiCD62Llo (TEM)										CD8 MFI	TCM				TEM
	Lung	83	83.1	74.4	84.7	68.2	79.3	75.9	69.8	77.2		Severe	1094	888	1052	1078	1271	1197	1234	1213
	Spleen	76.8	82	73	83.9	50.8	52.8	62.6	51.6	59.4		Mild	994	946	1014	1045	1299	1257	1220	1236
												Severe	1058	936	1028	1039	1346	1407	1442	1406
												Mild	946	937	996	1020	1467	1448	1322	1247

## Sheet: Fig5
	Figure 4C						Figure 4E
	TOTAL DEG	Higher in Hi	Higher in Lo					Lung1_hi	Lung1_lo	Lung2_hi	Lung2_lo	Lung3_hi	Lung3_lo	Lung5_hi	Lung5_lo	Lung6_hi	Lung6_lo	Lung7_hi	Lung7_lo
	237	134	103				Tcf7	6.85073	6.00076	7.52361	6.3463	7.7874	7.4417	7.53588	5.79058	7.1061	6.57368	8.12387	7.10402
							Fasl	6.04914	6.38398	6.05238	6.54839	5.65903	6.41042	6.10833	6.59104	5.64423	5.91441	5.741	6.17678
	Figure 4G						Ccl3	6.06135	5.2682	5.68702	4.92865	5.31554	4.71785	5.7135	5.082	5.72948	5.38424	5.1523	4.75084
	IL-18Rahi	Adjusted p-value	Gene Overlap				Il7r	5.26997	4.99254	5.85775	4.53924	4.96345	3.9125	5.61671	4.30318	4.93159	4.28682	5.48002	4.34233
	TNFα signalling via NFκB	30.5768	0.125				Tnfsf14	3.96152	3.32696	4.16737	3.51414	4.4275	3.53811	4.09595	3.51548	4.25721	3.27154	4.28287	3.73521
	IL-2/STAT5 signalling	22.4486	0.100503				Id3	1.00909	0.0204395	2.96931	0.586808	2.43143	2.14478	3.31241	0.988445	2.65602	1.60622	2.88078	0.47292
	Inflammatory response	13.3344	0.07				Pgam1	7.96444	7.88297	7.97816	7.77297	8.02353	7.78233	8.17393	8.07896	8.11765	7.85489	8.01797	7.77379
	IFNγ response	12.0343	0.065				Gzmb	11.9267	12.2709	11.6491	12.247	11.4939	11.9633	12.2165	12.8143	11.9946	12.3043	11.4399	11.9488
	Apoptosis	7.65956	0.055901				Ccl1	1.70619	-0.388934	1.90264	-0.167771	0.993501	-0.578146	0.0569283	-2.19879	1.81146	-0.00114359	0.454473	-1.18633
	IL-6/JAK/STAT3	7.04096	0.08046				Nfkbia	8.11127	5.91049	8.05504	6.34268	7.67992	6.03334	7.67118	5.8479	7.27509	5.85768	7.71813	5.95548
	Allograft rejection	7.04096	0.045				Fut8	6.38754	6.28894	6.47989	5.85246	6.53021	6.05034	6.3186	5.98469	6.36233	6.04931	6.55391	6.27723
	Hypoxia	7.04096	0.045				Glrx	8.40904	8.68415	8.2866	8.5735	7.91217	8.34743	8.52229	8.75644	8.29657	8.63281	7.93275	8.34676
	G2M Checkpoint	5.93181	0.04				Tnfsf11	2.94518	1.05604	2.97805	0.449942	3.09866	0.425106	3.04564	-0.428733	3.2072	2.1432	2.69757	1.5991
	p53 Pathway	5.93181	0.04				Myc	4.53253	3.18512	4.31609	3.84275	4.03536	3.75273	4.79562	3.58599	4.06597	3.66798	4.4689	3.54089
	mTORC1 signalling	4.8962	0.035				St3gal6	6.43418	6.96128	6.69726	6.98137	6.67626	7.02966	6.65106	7.06632	6.50934	6.9222	6.59382	7.02944
							Nr4a1	6.1668	5.43625	6.32237	5.48094	6.26607	5.70152	6.27002	5.47318	6.05389	5.63257	6.27217	5.58965
	IL-18Ralo	Adjusted p-value	Gene Overlap				Gzma	9.32362	10.6652	9.47401	11.078	9.37117	11.1352	9.9628	11.0781	9.53261	10.8177	8.74774	10.5583
	ALLOGRAFTREJECTION [200]	5.8041	0.04				Tpi1	7.30428	7.13401	7.14087	7.04364	7.33464	7.10563	7.42634	6.99792	7.38813	7.10889	7.08337	6.86354
	IL2STAT5SIGNALING [199]	4.85078	0.035176				Satb1	5.57062	4.64786	6.43536	5.774	6.65419	6.14623	6.7687	6.17876	6.22309	5.80732	6.508	5.75957
	APOPTOSIS [161]	4.34969	0.037267				Nfkb2	5.91656	5.42157	5.9954	5.16564	6.17664	5.78108	5.99793	5.71393	6.13925	5.7626	6.2119	5.78078
	INTERFERONGAMMARESPONSE [200]	3.93181	0.03				Nrp1	6.96415	6.30959	6.95692	5.96662	6.77271	5.63996	6.314	5.26148	6.42838	5.57608	7.00463	5.92808
	COMPLEMENT [200]	2.97881	0.025				Il18rap	7.25613	6.68998	7.58497	7.21842	7.46338	7.22074	7.42121	6.85234	7.18492	6.69607	7.47483	7.04785
	MTORC1SIGNALING [200]	2.97881	0.025				Il1rl1	3.54105	-2.86505	3.32492	-3.74443	2.95852	-1.70124	3.93269	-0.338889	2.52214	-1.18821	2.9684	-1.44828
	INFLAMMATORYRESPONSE [200]	1.99568	0.02				Il18r1	7.29283	4.7951	7.55972	4.61722	7.48136	4.71359	7.30593	4.29268	7.07536	4.15462	7.48389	4.79322
	PI3KAKTMTORSIGNALING [105]	1.87943	0.028571				Pdcd1	8.01483	7.79699	7.78562	7.48298	7.70321	7.34236	8.01945	7.67716	8.12792	7.85349	7.93457	7.57119
	Notch Signalling	1.82391	0.0625				Xcl1	5.77714	3.06067	5.49181	2.87717	5.08781	3.19096	5.64482	2.59493	5.96637	3.99646	5.60831	3.14836
	Adipogenesis	1.31695	0.015				Il2ra	6.43105	6.03562	5.88588	5.43181	6.02678	5.43258	6.08583	5.67402	6.37014	5.75289	6.08463	5.254
	Hypoxia	1.31695	0.015				Aurka	5.48056	4.87427	5.6327	4.93186	5.24313	5.01664	5.27426	4.86757	5.59922	5.02447	5.44263	5.11968
	Complement	3.0013	0.025				Nr4a3	4.13067	2.83862	5.06532	3.63745	4.61619	4.16646	5.29682	4.02722	4.7682	4.2059	4.61827	3.86729
							Tnfrsf9	6.40787	5.46314	5.86836	5.04311	6.44688	5.28431	6.3305	5.8479	6.45985	5.54784	5.75749	4.97657
	Figure 4H						Tnfrsf4	2.36135	0.0204395	1.05197	-3.74443	0.702708	-1.96711	1.35892	0.287203	1.91124	-0.720338	1.12619	-1.59956
TOP, IL18Rahi	unstimulated	PMA/I	IL-12	IL-18	IL12+IL-18		Cenpa	7.2407	7.7073	7.10441	7.62137	7.07061	7.45921	7.0108	7.3381	7.15611	7.46927	6.88455	7.07855
	0	0	3.39	0.73	39.4		Dtx1	4.57098	5.65471	5.0216	6.11971	5.88878	6.5043	5.20041	5.69145	5.29293	5.96899	5.59264	6.4242
	0	0	1.89	3.47	27.4		Bhlhe40	8.75595	8.20855	8.61758	8.10757	8.56426	8.08696	8.38384	8.09895	7.84474	7.52652	8.63343	8.24825
	0.65	0	1.44	0	34		Klrg1	2.75786	5.12793	3.47447	5.9025	3.59319	6.08815	3.67011	5.93152	3.50921	5.18086	3.39312	5.82694
	0.81	0	2.17	1.49	16.5		Klrk1	8.00046	7.6899	8.27268	7.94915	8.26935	8.05923	8.29232	7.74422	7.86095	7.69496	7.97982	7.80543
	0	20	2.53	0.7	38.8		Cd69	7.03807	6.50235	7.45797	6.46427	7.10287	6.38964	7.43695	6.51552	7.12065	6.62536	7.06361	6.56538
							Klrc1	9.35246	9.08915	9.41217	9.26023	9.18151	8.95552	9.59089	9.12415	9.11862	8.84801	8.92153	8.80789
BOTTOM, IL18Ralo	unstimulated	PMA/I	IL-12	IL-18	IL12+IL-18		Il10ra	6.45489	6.70305	6.63438	6.78906	6.45179	6.87952	6.63418	7.08622	6.47442	6.77459	6.67667	7.01079
	0.16	0	0	0	0.46		Nt5e	6.27325	5.79316	6.21463	5.78471	5.59932	4.99222	6.19094	5.66047	6.24238	5.97285	6.18602	5.56873
	0	0	0	0.17	0		Eomes	4.24924	5.48348	4.84176	6.26449	5.81365	6.77874	4.76897	6.1314	4.88598	5.91441	5.56278	6.62525
	0	0	0	0	0.19		Mif	6.84054	6.61359	6.99564	6.77838	6.71126	6.56864	6.99594	6.68306	7.13534	6.94075	6.74236	6.50291
	0	0.46	0	0.088	0		Cxcl10	4.08357	2.17706	4.08885	1.25429	3.86262	1.9936	4.16706	2.51284	3.33648	3.1493	3.64181	2.69938
	0	2.33	0	0.16	0.15		Ccl5	8.88746	9.62916	8.96743	9.80913	9.01689	10.322	9.15264	9.45696	8.82091	9.8565	9.1583	10.314
							Nfkbiz	6.83106	4.55094	6.80802	3.91603	6.80887	4.48427	6.61934	3.72268	6.04842	4.14551	6.73464	4.02108
							Nfkbid	3.62386	2.94807	3.82869	2.69232	3.27152	2.6341	3.59321	2.8164	3.95343	2.73527	3.6966	2.51831
							Prf1	8.36184	8.78676	8.00112	8.45946	8.05864	8.49929	8.39782	9.27506	8.11213	8.38791	7.98383	8.55126
							Runx2	6.67828	6.07771	6.86685	6.53153	6.96926	6.67221	6.76533	6.78899	6.92696	6.57028	7.22097	6.66572
							Tox	7.04969	6.62004	6.31893	6.01443	6.0806	5.55516	6.11575	5.5893	6.27292	6.05965	6.35849	5.91331
							Ccr8	2.90961	-0.962635	3.11906	1.03256	2.80328	0.278909	2.62606	0.496938	2.7001	1.63253	2.7073	1.33275
							Gzmk	8.41513	9.32188	8.72435	9.63472	8.54334	9.53782	8.76257	9.89947	8.73387	9.45564	8.43781	9.42234
							Entpd1	4.74588	6.49836	5.10177	6.03999	6.35203	6.24454	5.30241	6.34046	5.61904	6.83567	5.5137	6.50117
							Ccr2	8.4233	8.72103	8.29537	8.86099	8.13574	8.76407	8.36662	8.98048	8.14681	8.55477	7.92769	8.61197
							Cx3cr1	4.52863	5.46314	5.02372	5.67575	4.98318	6.22371	4.78767	5.45759	4.55506	5.25577	4.82801	6.11509
							Jun	4.66286	3.23397	4.99817	4.15494	4.76386	3.85947	5.1035	4.34783	4.63507	4.02902	5.7153	4.54531
							Junb	9.24568	8.3298	9.19895	8.31423	9.08808	8.33904	9.21676	8.77054	8.95369	8.60391	9.28498	8.47476
							Ifng	7.18353	6.30388	7.12423	6.25296	6.66174	6.26653	7.48931	6.55414	6.92032	6.21028	6.51944	6.05778
							Tigit	7.00475	7.28767	6.96189	7.27206	6.98364	7.27815	6.82346	7.44985	6.99771	7.25472	6.96131	7.43061
							Bcl2a1b	7.713	7.23884	7.60168	7.37252	7.26878	7.05346	7.77257	7.27502	7.63107	7.45966	7.30371	7.00301
							Bcl2a1d	7.28186	7.19387	7.45484	7.06722	6.90667	6.60936	7.54298	7.01719	7.40059	7.14704	6.91873	6.64484

## Sheet: Fig5 - RNASeq DEGs
entrezgene_id	mgi_symbol	mgi_id	gene_biotype	logFC	logCPM	F	PValue	FDR
16182	Il18r1	MGI:105383	protein_coding	2.80822	6.5702	1355.28	4.80219e-13	5.25168e-09
18035	Nfkbia	MGI:104741	protein_coding	1.75877	7.1473	435.441	3.77089e-10	2.06192e-06
50928	Klrg1	MGI:1355294	protein_coding	-2.28273	4.98976	351.103	8.23395e-10	2.36322e-06
14945	Gzmk	MGI:1298232	protein_coding	-0.942449	9.16013	347.982	8.64383e-10	2.36322e-06
80859	Nfkbiz	MGI:1931595	protein_coding	2.4978	5.9013	357.221	1.34296e-09	2.93732e-06
16963	Xcl1	MGI:104593	protein_coding	2.44436	4.87136	246.757	5.90209e-09	1.07575e-05
14938	Gzma	MGI:109266	protein_coding	-1.48686	10.3527	277.976	1.47028e-08	2.08338e-05
13813	Eomes	MGI:1201683	protein_coding	-1.17667	5.80089	204.356	1.52406e-08	2.08338e-05
16412	Itgb1	MGI:96610	protein_coding	0.597062	10.816	197.921	1.8074e-08	2.1962e-05
224250	Cldnd1	MGI:2447860	protein_coding	0.733401	7.24716	191.752	2.13908e-08	2.3393e-05
18186	Nrp1	MGI:106206	protein_coding	0.961302	6.36799	180.749	2.92721e-08	2.91018e-05
14190	Fgl2	MGI:103266	protein_coding	-0.6805	8.40674	176.065	3.36388e-08	3.06562e-05
381693	Wdr95	MGI:1923042	protein_coding	-1.17998	5.20757	144.827	9.40134e-08	7.90869e-05
20527	Slc2a3	MGI:95757	protein_coding	-0.499596	7.35931	136.509	1.28023e-07	0.000100004
381308	Ifi211	MGI:3041120	protein_coding	1.25167	4.38451	119.781	2.52133e-07	0.000183822
13723	Emb	MGI:95321	protein_coding	0.885385	7.85953	127.044	2.95982e-07	0.000202303
71223	Gpr15	MGI:1918473	protein_coding	2.94927	3.9495	122.985	3.47504e-07	0.000223547
17082	Il1rl1	MGI:98427	protein_coding	5.07217	2.32509	111.792	4.26286e-07	0.000258992
14939	Gzmb	MGI:109267	protein_coding	-0.471231	12.0705	103.816	5.25105e-07	0.000294273
11881	Arsb	MGI:88075	protein_coding	-0.597611	8.86444	103.317	5.38172e-07	0.000294273
12772	Ccr2	MGI:106185	protein_coding	-0.533354	8.51481	100.063	6.33336e-07	0.000329817
21942	Tnfrsf9	MGI:1101059	protein_coding	0.853457	5.87675	96.0422	7.79727e-07	0.000387595
16599	Klf3	MGI:1342773	protein_coding	-0.842737	6.08458	95.2015	8.15189e-07	0.000387605
94226	S1pr5	MGI:2150641	protein_coding	-2.92999	2.26374	87.258	1.26404e-06	0.000575982
20893	Bhlhe40	MGI:1097714	protein_coding	0.420581	8.29559	85.5757	1.39347e-06	0.000599196
14062	F2r	MGI:101802	protein_coding	-0.413437	7.70802	85.1988	1.42457e-06	0.000599196
12515	Cd69	MGI:88343	protein_coding	0.692225	6.90553	84.3283	1.49959e-06	0.000607389
15370	Nr4a1	MGI:1352454	protein_coding	0.671833	5.93086	82.9404	1.62905e-06	0.00063626
12892	Cpox	MGI:104841	protein_coding	0.705502	6.63078	81.7055	1.75544e-06	0.000661982
15978	Ifng	MGI:107656	protein_coding	0.708058	6.69726	79.8379	1.96925e-06	0.000704495
16477	Junb	MGI:96647	protein_coding	0.69235	8.86598	85.8512	1.99701e-06	0.000704495
71690	Esm1	MGI:1918940	protein_coding	-0.824015	4.91754	78.4282	2.15115e-06	0.000735156
20230	Satb1	MGI:105084	protein_coding	0.636894	6.13479	73.0141	3.06148e-06	0.000998548
20708	Serpinb6b	MGI:894688	protein_coding	-0.394061	8.05125	72.4811	3.17363e-06	0.000998548
14357	Dtx1	MGI:1352744	protein_coding	-0.796343	5.7615	72.3784	3.19579e-06	0.000998548
13051	Cx3cr1	MGI:1333815	protein_coding	-0.918683	5.34665	71.6382	3.36102e-06	0.001021
16174	Il18rap	MGI:1338888	protein_coding	0.44267	7.2038	67.7568	4.41181e-06	0.00130399
60525	Acss2	MGI:1890410	protein_coding	-0.602226	5.61486	66.7642	4.73998e-06	0.00136412
231932	Gimap7	MGI:1349657	protein_coding	-0.398537	7.68421	66.1776	4.94746e-06	0.00136762
22234	Ugcg	MGI:1332243	protein_coding	-0.424392	8.20246	66.0275	5.00227e-06	0.00136762
21973	Top2a	MGI:98790	protein_coding	0.361162	8.17476	65.2156	5.31135e-06	0.00139715
93692	Glrx	MGI:2135625	protein_coding	-0.330451	8.41362	65.0784	5.36579e-06	0.00139715
54613	St3gal6	MGI:1888707	protein_coding	-0.404601	6.81183	63.5679	6.01065e-06	0.00152866
12527	Cd9	MGI:88348	protein_coding	0.735698	5.46683	63.1579	6.20123e-06	0.00154129
19664	Rbpj	MGI:96522	protein_coding	0.574549	7.73752	64.6119	6.44127e-06	0.00156537
223453	Dap	MGI:1918190	protein_coding	-0.348202	7.65992	61.328	7.14343e-06	0.00169827
16476	Jun	MGI:96646	protein_coding	0.948969	4.63644	60.584	7.57413e-06	0.00176236
18566	Pdcd1	MGI:104879	protein_coding	0.310636	7.79289	59.441	8.29706e-06	0.00189035
22695	Zfp36	MGI:99180	protein_coding	0.57553	6.08569	57.7264	9.54008e-06	0.00212919
18646	Prf1	MGI:97551	protein_coding	-0.507233	8.45243	58.8945	1.00538e-05	0.00219897
15936	Ier2	MGI:104815	protein_coding	0.405113	6.59995	55.6175	1.13831e-05	0.00240835
16647	Kpna2	MGI:103561	protein_coding	0.36031	7.88884	55.547	1.14515e-05	0.00240835
68713	Ifitm1	MGI:1915963	protein_coding	1.14955	7.52213	67.8551	1.17073e-05	0.00241568
15939	Ier5	MGI:1337072	protein_coding	0.555442	6.09228	55.0602	1.19383e-05	0.00241772
67776	Vwa5a	MGI:1915026	protein_coding	0.949866	4.18419	54.8211	1.21862e-05	0.00242306
20304	Ccl5	MGI:98262	protein_coding	-0.899121	9.54377	66.599	1.24452e-05	0.00243037
16184	Il2ra	MGI:96549	protein_coding	0.552673	5.91517	53.78	1.33391e-05	0.00255488
57344	As3mt	MGI:1929882	protein_coding	-1.08419	3.63628	53.6011	1.355e-05	0.00255488
319520	Dusp4	MGI:2442191	protein_coding	0.645054	5.54475	52.4441	1.50125e-05	0.00278266
12615	Cenpa	MGI:88375	protein_coding	-0.367251	7.28286	51.2871	1.66649e-05	0.00303746
72536	Tagap	MGI:3615484	protein_coding	0.500718	6.16976	50.6733	1.76282e-05	0.00313001
11872	Art2b	MGI:107545	protein_coding	-1.31594	4.831	53.4275	1.77451e-05	0.00313001
19245	Ptp4a3	MGI:1277098	protein_coding	-0.377368	7.07184	49.565	1.95393e-05	0.00339177
23959	Nt5e	MGI:99782	protein_coding	0.489418	5.91645	49.0796	2.04526e-05	0.00349483
21858	Timp2	MGI:98753	protein_coding	1.21623	4.21668	48.4362	2.17418e-05	0.00360706
12227	Btg2	MGI:108384	protein_coding	0.367208	7.08291	48.4231	2.1769e-05	0.00360706
16197	Il7r	MGI:96562	protein_coding	0.960739	4.99036	47.2057	2.4644e-05	0.00402249
269941	Chsy1	MGI:2681120	protein_coding	-0.353115	8.13988	46.5496	2.61135e-05	0.00419967
20302	Ccl3	MGI:98260	protein_coding	0.587054	5.37164	44.9697	3.0589e-05	0.00484814
14537	Gcnt1	MGI:95676	protein_coding	0.83477	4.53344	44.6554	3.15841e-05	0.00493433
237256	Zc3h12d	MGI:3045313	protein_coding	0.702252	5.07589	43.4807	3.56571e-05	0.00549219
66922	Rras2	MGI:1914172	protein_coding	-0.45112	6.23021	43.0935	3.71333e-05	0.00564014
18749	Prkacb	MGI:97594	protein_coding	-0.261464	8.50745	42.4795	3.96249e-05	0.00589854
108737	Oxsr1	MGI:1917378	protein_coding	0.410691	6.71316	42.4113	3.99133e-05	0.00589854
100043314	Tigit	MGI:3642260	protein_coding	-0.373303	7.1559	42.0997	4.12644e-05	0.00601689
56338	Txnip	MGI:1889549	protein_coding	-0.268678	8.33624	41.581	4.36353e-05	0.00620763
12332	Capg	MGI:1098259	protein_coding	0.520629	7.42628	42.9159	4.37077e-05	0.00620763
230738	Zc3h12a	MGI:2385891	protein_coding	1.29112	3.12079	41.3727	4.46322e-05	0.00624961
18708	Pik3r1	MGI:97583	protein_coding	-0.492735	6.27663	41.2105	4.54273e-05	0.00624961
14103	Fasl	MGI:99255	protein_coding	-0.462599	6.14022	41.0374	4.62938e-05	0.00624961
16432	Itm2b	MGI:1309517	protein_coding	-0.233054	9.7908	40.8692	4.71548e-05	0.00624961
16796	Lasp1	MGI:109656	protein_coding	-0.24081	8.93353	40.8424	4.72941e-05	0.00624961
16905	Lmna	MGI:96794	protein_coding	0.799063	4.81398	40.7822	4.76076e-05	0.00624961
14705	Bscl2	MGI:1298392	protein_coding	-0.304622	6.81626	40.7069	4.80036e-05	0.00624961
11622	Ahr	MGI:105043	protein_coding	0.811112	4.36801	40.3995	4.96613e-05	0.00638936
252838	Tox	MGI:2181659	protein_coding	0.40755	6.21822	40.1341	5.11468e-05	0.00645594
19734	Rgs16	MGI:108407	protein_coding	0.411384	6.9402	40.0969	5.13595e-05	0.00645594
70568	Cpne3	MGI:1917818	protein_coding	0.632964	6.46789	41.052	5.20204e-05	0.00646472
54698	Crtam	MGI:1859822	protein_coding	0.623428	5.74773	39.7951	5.31216e-05	0.00652739
18124	Nr4a3	MGI:1352457	protein_coding	0.951433	4.4032	38.7748	5.96307e-05	0.0072458
227737	Niban2	MGI:2442910	protein_coding	0.561114	5.09353	38.3173	6.28517e-05	0.00755326
243219	2900026A02Rik	MGI:1920194	protein_coding	-0.821389	3.66259	38.1762	6.38869e-05	0.00759421
16551	Kif11	MGI:1098231	protein_coding	0.360641	6.80668	37.9517	6.55744e-05	0.00771098
21929	Tnfaip3	MGI:1196377	protein_coding	0.441714	8.83632	39.4539	6.76798e-05	0.0078739
270152	Jaml	MGI:2685484	protein_coding	0.361859	8.41149	37.5174	6.89922e-05	0.00794209
26364	Adgre5	MGI:1347095	protein_coding	-0.240058	8.30049	37.0082	7.32691e-05	0.0083043
14571	Gpd2	MGI:99778	protein_coding	-0.372629	6.1186	36.9637	7.36574e-05	0.0083043
70564	Prxl2a	MGI:1917814	protein_coding	0.948923	3.20381	36.8152	7.4972e-05	0.0083087
15270	H2ax	MGI:102688	protein_coding	0.33521	7.69498	36.788	7.52159e-05	0.0083087
108907	Nusap1	MGI:2675669	protein_coding	0.417174	6.67538	36.6247	7.66978e-05	0.00831585
268288	Samd3	MGI:2685469	protein_coding	-1.02127	3.38855	36.6135	7.68014e-05	0.00831585
21943	Tnfsf11	MGI:1100089	protein_coding	2.12117	2.35671	36.3133	7.96222e-05	0.00853675
16854	Lgals3	MGI:96778	protein_coding	0.277796	8.27477	36.0857	8.18428e-05	0.00868964
667373	Ifit1bl1	MGI:3650685	protein_coding	-0.499132	6.56182	35.3845	8.91585e-05	0.00937536
56325	Abcb9	MGI:1861729	protein_coding	-0.892074	5.35513	36.3471	9.00625e-05	0.00938022
67971	Tppp3	MGI:1915221	protein_coding	0.905696	3.58156	35.1202	9.2113e-05	0.0094543
75423	Arl5a	MGI:1922673	protein_coding	-0.324133	7.94212	35.0861	9.25027e-05	0.0094543
12776	Ccr8	MGI:1201402	protein_coding	2.15395	2.15424	34.9718	9.38237e-05	0.00950052
243910	Nfkbid	MGI:3041243	protein_coding	0.945857	3.28105	34.8397	9.53772e-05	0.00956922
12442	Ccnb2	MGI:88311	protein_coding	-0.293607	7.54752	34.4043	0.000100719	0.0100133
18034	Nfkb2	MGI:1099800	protein_coding	0.466533	5.86815	34.1709	0.000103727	0.0102195
217310	Hid1	MGI:2445087	protein_coding	-0.525137	4.93454	33.9539	0.000106618	0.0104105
66995	Zcchc18	MGI:1914245	protein_coding	-0.596568	4.335	33.8494	0.000108046	0.0104565
15251	Hif1a	MGI:106918	protein_coding	0.253302	8.27181	33.4594	0.000113572	0.0108675
381820	Smim10l1	MGI:1914379	protein_coding	0.813602	4.51088	33.4111	0.00011428	0.0108675
16154	Il10ra	MGI:96538	protein_coding	-0.320413	6.72788	33.0129	0.000120315	0.0113428
12045	Bcl2a1b	MGI:1278326	protein_coding	0.314195	7.41059	32.9428	0.000121415	0.0113487
109711	Actn1	MGI:2137706	protein_coding	0.460261	6.80484	32.7401	0.000126998	0.0117699
228359	Arhgap1	MGI:2445003	protein_coding	-0.285542	7.35264	32.4557	0.000129402	0.0118192
50930	Tnfsf14	MGI:1355317	protein_coding	0.720495	3.89484	32.4388	0.000129691	0.0118192
53313	Atp2a3	MGI:1194503	protein_coding	-0.238115	8.84777	32.1024	0.000135584	0.012124
67895	Ppa1	MGI:97831	protein_coding	0.325913	6.52936	32.074	0.000136097	0.012124
21414	Tcf7	MGI:98507	protein_coding	0.938129	7.17232	37.1966	0.000136961	0.012124
110168	Gpr18	MGI:107859	protein_coding	0.36869	6.42544	31.9984	0.000137471	0.012124
72244	1600014C10Rik	MGI:1919494	protein_coding	-0.298312	7.26363	31.651	0.000143999	0.0125982
11898	Ass1	MGI:88090	protein_coding	-0.491748	5.66009	30.8114	0.000161344	0.0140036
74777	Selenon	MGI:2151208	protein_coding	-0.583679	5.00654	30.6367	0.000165256	0.014085
76448	Ppp1r18	MGI:1923698	protein_coding	-0.214615	8.97262	30.6112	0.000165838	0.014085
228368	Slc35c1	MGI:2443301	protein_coding	-0.294111	6.5323	30.5977	0.000166145	0.014085
19271	Ptprj	MGI:104574	protein_coding	0.336259	6.39655	30.3236	0.000172552	0.0145156
68725	1110032F04Rik	MGI:1915975	protein_coding	0.935193	2.82743	30.1622	0.000176462	0.0147312
80291	Rilpl2	MGI:1933112	protein_coding	0.269956	7.36841	29.9454	0.000181878	0.0150684
18712	Pim1	MGI:97584	protein_coding	0.354086	7.96267	29.9016	0.000187647	0.0154293
27027	Tspan32	MGI:1350360	protein_coding	-0.576446	4.32395	29.4546	0.000194884	0.0159048
67963	Npc2	MGI:1915213	protein_coding	-0.211869	8.59696	29.4021	0.000196338	0.0159048
22038	Plscr1	MGI:893575	protein_coding	0.451007	6.05723	29.1323	0.000204021	0.0163325
27007	Klrk1	MGI:1196250	protein_coding	0.288266	7.98389	29.1123	0.000204604	0.0163325
74315	Rnf145	MGI:1921565	protein_coding	-0.35	6.48572	28.8835	0.000211422	0.0167545
60599	Trp53inp1	MGI:1926609	protein_coding	-0.263979	7.87795	28.4703	0.000224425	0.0176569
21815	Tgif1	MGI:1194497	protein_coding	0.649154	5.17147	28.3549	0.000228224	0.0178275
215449	Rap1b	MGI:894315	protein_coding	-0.22472	9.97761	28.1594	0.000234835	0.0182138
11982	Atp10a	MGI:1330809	protein_coding	0.395465	6.24867	28.0187	0.000239732	0.0184628
73847	Fam110a	MGI:1921097	protein_coding	0.524726	4.62424	27.8579	0.000245479	0.0187732
19252	Dusp1	MGI:105120	protein_coding	0.360679	6.07101	27.7796	0.000248336	0.0188597
12047	Bcl2a1d	MGI:1278325	protein_coding	0.30472	7.12643	27.7193	0.000250561	0.0188676
50766	Crim1	MGI:1354756	protein_coding	-0.503208	4.57242	27.6836	0.00025189	0.0188676
20878	Aurka	MGI:894678	protein_coding	0.472235	5.23412	27.6124	0.000254565	0.0189383
16641	Klrc1	MGI:1336161	protein_coding	0.248781	9.15657	27.3889	0.000263187	0.0194474
22042	Tfrc	MGI:98822	protein_coding	0.626346	5.37946	27.2372	0.000269234	0.0197607
12192	Zfp36l1	MGI:107946	protein_coding	0.509274	6.35593	27.4296	0.000278122	0.0202769
107607	Nod1	MGI:1341839	protein_coding	-0.554781	5.59146	26.8385	0.000285927	0.020708
16411	Itgax	MGI:96609	protein_coding	-0.291672	8.55625	26.5074	0.000300728	0.02162
11534	Adk	MGI:87930	protein_coding	0.608079	4.9018	26.4695	0.000302475	0.02162
71586	Ifih1	MGI:1918836	protein_coding	0.437719	5.30733	26.2895	0.000310959	0.0218115
67501	Ccdc50	MGI:1914751	protein_coding	0.24036	7.77984	26.2851	0.000311168	0.0218115
15945	Cxcl10	MGI:1352450	protein_coding	1.55201	3.33496	27.1313	0.000312116	0.0218115
59125	Nek7	MGI:1890645	protein_coding	0.22141	7.87971	26.2443	0.000313131	0.0218115
52635	Esyt2	MGI:1261845	protein_coding	-0.242792	7.98491	26.1176	0.000319322	0.022102
26936	Mprip	MGI:1349438	protein_coding	0.779563	4.23509	25.9954	0.000325425	0.0223827
18197	Nsg2	MGI:1202070	protein_coding	1.02587	3.9084	25.8871	0.000330954	0.0226207
21390	Tbxa2r	MGI:98496	protein_coding	-0.50834	4.43443	25.6156	0.000345309	0.023204
16414	Itgb2	MGI:96611	protein_coding	-0.188188	9.84615	25.6078	0.000345728	0.023204
20400	Sh2d1a	MGI:1328352	protein_coding	-0.346563	6.92031	25.6055	0.000345853	0.023204
13057	Cyba	MGI:1316658	protein_coding	-0.236429	8.80188	25.4556	0.000354109	0.023613
100101484	Trac	MGI:4439838	TR_C_gene	-0.182857	10.3122	25.3647	0.000359225	0.023809
13143	Dapk2	MGI:1341297	protein_coding	-0.408274	5.36844	24.9875	0.000381419	0.0251277
17873	Gadd45b	MGI:107776	protein_coding	0.696978	4.5934	24.8755	0.000388323	0.0254293
99696	Ankrd50	MGI:2139777	protein_coding	0.498732	5.27268	24.647	0.000402855	0.0262239
223433	Otulinl	MGI:2687281	protein_coding	-0.403569	6.69379	24.591	0.000406517	0.0263058
19087	Prkar2a	MGI:108025	protein_coding	0.348623	6.1429	24.4856	0.000413514	0.0264633
380959	Alg10b	MGI:2146159	protein_coding	-0.27104	7.10147	24.4619	0.000415108	0.0264633
69993	Chn2	MGI:1917243	protein_coding	-0.477904	4.91212	24.4404	0.000416554	0.0264633
68526	Gpr155	MGI:1915776	protein_coding	-1.14336	2.38224	24.3812	0.000420582	0.0264633
15951	Ifi204	MGI:96429	protein_coding	0.894225	3.33285	24.3706	0.000421311	0.0264633
67448	Plxdc2	MGI:1914698	protein_coding	1.85024	2.3495	24.4273	0.000423472	0.0264633
11835	Ar	MGI:88064	protein_coding	0.724764	3.58365	24.2002	0.00043318	0.0269162
12874	Cpd	MGI:107265	protein_coding	0.465946	5.40274	24.1329	0.000437979	0.0269514
12703	Socs1	MGI:1354910	protein_coding	0.493948	4.68969	24.1232	0.000438675	0.0269514
231507	Plac8	MGI:2445289	protein_coding	-0.301995	10.2429	24.4534	0.000447553	0.0273433
53618	Fut8	MGI:1858901	protein_coding	0.355034	6.27751	23.9664	0.000450124	0.0273475
12495	Entpd1	MGI:102805	protein_coding	-0.966941	6.05035	26.453	0.000458069	0.0275439
231931	Gimap6	MGI:1918876	protein_coding	-0.312518	8.24206	24.0731	0.000458393	0.0275439
22146	Tuba1c	MGI:1095409	protein_coding	0.23584	8.5092	23.7941	0.000463105	0.027606
59008	Anapc5	MGI:1929722	protein_coding	-0.234693	8.34688	23.7763	0.000464476	0.027606
19143	St14	MGI:1338881	protein_coding	0.520772	4.99441	23.4642	0.000489229	0.0289201
13972	Gnb1l	MGI:1338057	protein_coding	1.24248	2.87429	23.4119	0.000493525	0.0290172
67771	Arpc5	MGI:1915021	protein_coding	-0.157262	10.2968	23.33	0.00050035	0.0292611
320878	Mical2	MGI:2444947	protein_coding	-1.06239	2.8259	23.2143	0.000510172	0.0295941
107769	Tm6sf1	MGI:1933209	protein_coding	-0.716553	5.15659	23.627	0.000511455	0.0295941
83921	Cemip2	MGI:1890373	protein_coding	0.596484	4.6111	23.1148	0.000518809	0.0298616
225010	Lclat1	MGI:2684937	protein_coding	0.41357	6.12361	22.7068	0.000556068	0.0318386
193742	Abhd16a	MGI:99476	protein_coding	-0.35781	5.38862	22.6137	0.000565002	0.0321816
56086	Set	MGI:1860267	protein_coding	0.246467	8.51759	22.429	0.00058325	0.0330488
20111	Rps6ka1	MGI:104558	protein_coding	-0.196178	8.62715	22.2837	0.000598091	0.0337151
269346	Slc28a2	MGI:1913105	protein_coding	-0.282904	6.15733	22.1745	0.000609536	0.034184
54598	Calcrl	MGI:1926944	protein_coding	-0.898038	3.2126	22.1145	0.000615934	0.0343666
246730	Oas1a	MGI:2180860	protein_coding	0.249601	7.19732	21.7345	0.000658355	0.0364553
20290	Ccl1	MGI:98258	protein_coding	2.04422	0.653138	21.7201	0.000660035	0.0364553
22163	Tnfrsf4	MGI:104512	protein_coding	2.79045	0.782476	21.562	0.000678755	0.0373009
232087	Mat2a	MGI:2443731	protein_coding	0.275187	6.64384	21.5023	0.000685988	0.0375098
17869	Myc	MGI:97250	protein_coding	0.771176	4.05432	21.4022	0.000698307	0.0378811
12393	Runx2	MGI:99829	protein_coding	0.353319	6.75217	21.3636	0.000703132	0.0378811
56381	Spen	MGI:1891706	protein_coding	1.03892	3.52442	21.3182	0.000708857	0.0378811
21991	Tpi1	MGI:98797	protein_coding	0.237971	7.16999	21.3118	0.000709669	0.0378811
227634	Camsap1	MGI:3036242	protein_coding	1.62002	2.58013	21.4886	0.000710098	0.0378811
17319	Mif	MGI:96982	protein_coding	0.222269	6.80433	21.2701	0.000714986	0.0379567
107321	Lpxn	MGI:2147677	protein_coding	0.174656	8.20311	20.9927	0.000751558	0.0396338
192193	Edem1	MGI:2180139	protein_coding	-0.205772	8.27426	20.976	0.000753826	0.0396338
80876	Ifitm2	MGI:1933382	protein_coding	0.99638	3.90031	21.078	0.000764295	0.0396739
58206	Zbtb32	MGI:1891838	protein_coding	0.304237	6.10073	20.8959	0.00076483	0.0396739
14766	Adgrg1	MGI:1340051	protein_coding	-0.764017	4.09485	20.8913	0.000765471	0.0396739
73192	Xpot	MGI:1920442	protein_coding	0.468508	5.82459	20.7978	0.000778575	0.0401627
21871	Atp6v0a2	MGI:104855	protein_coding	-0.241927	7.63172	20.6746	0.000796244	0.0408813
75089	Uhrf1bp1l	MGI:2442888	protein_coding	0.447071	5.57903	20.6269	0.000803217	0.0408813
15903	Id3	MGI:96398	protein_coding	1.61031	2.1393	20.6234	0.000803719	0.0408813
64099	Parvg	MGI:2158329	protein_coding	-0.179743	7.94637	20.4808	0.000825001	0.0417695
17972	Ncf4	MGI:109186	protein_coding	0.359582	6.40256	20.3044	0.000852258	0.0428941
216527	Ccm2	MGI:2384924	protein_coding	-0.266207	6.23384	20.2867	0.000855058	0.0428941
81018	Rnf114	MGI:1933159	protein_coding	-0.175516	8.47468	20.191	0.000870339	0.0434613
225845	Plaat3	MGI:2179715	protein_coding	-0.282934	6.92967	20.0968	0.000885719	0.0440254
12912	Creb1	MGI:88494	protein_coding	-0.225197	7.02676	20.0728	0.000889686	0.0440254
67702	Rnf149	MGI:2677438	protein_coding	0.287647	6.28512	19.9646	0.000907821	0.0444723
72475	Ssbp3	MGI:1919725	protein_coding	0.324728	5.99244	19.9512	0.000910092	0.0444723
18648	Pgam1	MGI:97552	protein_coding	0.188904	7.95782	19.9464	0.000910918	0.0444723
209378	Itih5	MGI:1925751	protein_coding	-0.677476	3.35784	19.8846	0.000921524	0.0447901
18569	Pdcd4	MGI:107490	protein_coding	-0.357822	6.2252	19.8438	0.000928597	0.0449342
77963	Hook1	MGI:1925213	protein_coding	0.660169	4.37167	19.7756	0.000940571	0.0453132
544963	Iqgap2	MGI:2449975	protein_coding	0.462517	5.56535	19.6848	0.000956811	0.0458933
276905	Armc7	MGI:2679719	protein_coding	-0.457098	5.81291	19.6054	0.000971263	0.0463831
72729	Cdc42se2	MGI:1919979	protein_coding	-0.159801	8.53724	19.5172	0.000987642	0.0469602
11811	Apobec2	MGI:1343178	protein_coding	-0.61468	3.67708	19.4787	0.000994899	0.0471005
74355	Smchd1	MGI:1921605	protein_coding	0.225361	7.71906	19.4084	0.00100829	0.0475288
54712	Plxnc1	MGI:1890127	protein_coding	-0.589947	5.01654	19.2521	0.00103886	0.0487593
14683	Gnas	MGI:95777	protein_coding	-0.18806	9.7361	19.1391	0.00106162	0.0495581
321019	Gpr183	MGI:2442034	protein_coding	0.263597	6.95019	19.0935	0.00107099	0.0495581
71398	Tasl	MGI:1918648	protein_coding	0.848638	3.19284	19.0804	0.00107368	0.0495581
13611	S1pr4	MGI:1333809	protein_coding	-0.190046	8.33437	19.0789	0.001074	0.0495581
14489	Mtpn	MGI:99445	protein_coding	-0.168266	9.08526	18.8904	0.00111386	0.0506458
20539	Slc7a5	MGI:1298205	protein_coding	0.279014	7.14556	18.8809	0.00111592	0.0506458
56248	Ak3	MGI:1860835	protein_coding	-0.218796	7.37083	18.8716	0.00111793	0.0506458
66865	Pmpca	MGI:1918568	protein_coding	0.260521	6.57627	18.8602	0.00112042	0.0506458
67951	Tubb6	MGI:1915201	protein_coding	0.90664	3.00941	18.8349	0.00112594	0.0506458
18187	Nrp2	MGI:1100492	protein_coding	-2.12326	2.03076	19.1194	0.00112982	0.0506458
381694	B3glct	MGI:2685903	protein_coding	-0.673637	3.96747	18.8125	0.00113084	0.0506458
52662	Ldlrad4	MGI:1277150	protein_coding	0.590685	4.05012	18.7791	0.00113823	0.0506458
20361	Sema7a	MGI:1306826	protein_coding	0.411667	5.19344	18.7745	0.00113925	0.0506458
64082	Popdc2	MGI:1930150	protein_coding	0.964879	3.30794	18.7392	0.00114712	0.0507889
53378	Sdcbp	MGI:1337026	protein_coding	-0.153673	8.87361	18.6891	0.00115839	0.0510811
231637	Ssh1	MGI:2686240	protein_coding	-0.624342	3.94982	18.6254	0.0011729	0.0515134
17444	Grap2	MGI:1333842	protein_coding	-0.189863	7.94961	18.5938	0.0011802	0.0515737
269389	Tox2	MGI:3611233	protein_coding	1.00548	2.71327	18.5668	0.00118646	0.0515737
108147	Atic	MGI:1351352	protein_coding	0.209141	7.10602	18.549	0.00119061	0.0515737
229589	Prune1	MGI:1925152	protein_coding	-0.342577	5.25	18.5109	0.00119957	0.0515737
110213	Tmbim6	MGI:99682	protein_coding	-0.145412	9.75448	18.4833	0.00120609	0.0515737
286940	Flnb	MGI:2446089	protein_coding	0.363679	5.68651	18.4831	0.00120613	0.0515737
22134	Tgoln1	MGI:105080	protein_coding	-0.152673	8.32176	18.4783	0.00120729	0.0515737
13655	Egr3	MGI:1306780	protein_coding	0.712399	4.50611	18.4623	0.0012244	0.0517421
18550	Furin	MGI:97513	protein_coding	0.639796	4.72684	18.4009	0.00122584	0.0517421
12494	Cd38	MGI:107474	protein_coding	-0.221831	6.52857	18.3686	0.00123369	0.0517421
77044	Arid2	MGI:1924294	protein_coding	0.384595	4.84303	18.3027	0.00124988	0.0517421
18033	Nfkb1	MGI:97312	protein_coding	0.230211	6.95668	18.2799	0.00125554	0.0517421
14598	Ggt1	MGI:95706	protein_coding	0.374491	6.2498	18.2701	0.00125797	0.0517421
74117	Actr3	MGI:1921367	protein_coding	-0.145943	11.294	18.2686	0.00125837	0.0517421
224703	Marchf2	MGI:1925915	protein_coding	-0.246396	6.31284	18.2618	0.00126004	0.0517421
20322	Sord	MGI:98266	protein_coding	-0.502821	4.09514	18.2117	0.00127265	0.0517421
23999	Twf2	MGI:1346078	protein_coding	-0.233003	7.24183	18.1965	0.00127651	0.0517421
22213	Ube2g2	MGI:1343188	protein_coding	-0.244265	6.78027	18.1949	0.0012769	0.0517421
230721	Pabpc4	MGI:2385206	protein_coding	0.307429	5.89065	18.1854	0.00127933	0.0517421
76132	Faxc	MGI:1923382	protein_coding	-1.17388	2.10228	18.1801	0.00128066	0.0517421
320817	Atad2b	MGI:2444798	protein_coding	0.370287	4.98701	18.1687	0.00128357	0.0517421
634731	Susd1	MGI:3651543	protein_coding	-0.952548	3.01765	18.1665	0.00128415	0.0517421
14758	Gpm6b	MGI:107672	protein_coding	1.98984	1.90858	18.202	0.00128893	0.0517421
14347	Fut7	MGI:107692	protein_coding	0.576389	4.1048	18.1326	0.00129284	0.0517421
74154	Unkl	MGI:1921404	protein_coding	-0.488829	4.46214	18.1064	0.00129961	0.0517421
18263	Odc1	MGI:97402	protein_coding	0.225899	7.4145	18.0755	0.00130766	0.0517421
64658	Mrps25	MGI:1928140	protein_coding	-0.459647	5.38965	18.0669	0.00130991	0.0517421
66902	Mtap	MGI:1914152	protein_coding	0.368366	4.8597	18.0643	0.00131059	0.0517421
104174	Gldc	MGI:1341155	protein_coding	2.28266	0.320382	18.0305	0.00131946	0.0518322
16408	Itgal	MGI:96606	protein_coding	-0.157765	10.079	18.0124	0.00132427	0.0518322
380629	Heca	MGI:2685715	protein_coding	-0.297616	6.64521	18.0018	0.00132709	0.0518322
11545	Parp1	MGI:1340806	protein_coding	0.315393	5.90917	17.9332	0.00134545	0.0523624
12211	Birc6	MGI:1276108	protein_coding	0.491574	6.92206	18.9238	0.00136092	0.0527766
18021	Nfatc3	MGI:103296	protein_coding	-0.155818	8.3319	17.802	0.00138145	0.0533834
17470	Cd200	MGI:1196990	protein_coding	0.862044	3.8191	17.743	0.00139803	0.0538338
20017	Polr1b	MGI:108014	protein_coding	0.57762	3.77098	17.6617	0.00142121	0.0543902
21897	Tlr1	MGI:1341295	protein_coding	0.737498	3.61426	17.6575	0.00142242	0.0543902
64138	Ctsz	MGI:1891190	protein_coding	0.547595	5.28552	17.6894	0.00142814	0.0544187
17916	Myo1f	MGI:107711	protein_coding	-0.19675	8.38061	17.548	0.00145443	0.055228
11658	Alcam	MGI:1313266	protein_coding	0.545274	5.27514	17.5743	0.00146179	0.0553154
52830	Pnrc2	MGI:106512	protein_coding	-0.221729	6.68993	17.489	0.00147203	0.0554722
15331	Hmgn2	MGI:96136	protein_coding	-0.190489	9.39022	17.4647	0.00147937	0.0554722
106869	Tnfaip8	MGI:2147191	protein_coding	0.272705	6.70305	17.4588	0.00148115	0.0554722
19354	Rac2	MGI:97846	protein_coding	-0.148174	10.6719	17.3813	0.00150482	0.0561531
108670	Epsti1	MGI:1915168	protein_coding	-0.216924	9.16935	17.3658	0.0015096	0.0561531
16590	Kit	MGI:96677	protein_coding	3.20932	-0.0696647	17.3259	0.00152203	0.0564235
57752	Tacc2	MGI:1928899	protein_coding	0.645078	3.17578	17.2743	0.00153825	0.0568323
15483	Hsd11b1	MGI:103562	protein_coding	-0.209062	7.10825	17.197	0.00156294	0.0575498
239849	Cd200r4	MGI:3036289	protein_coding	-0.679609	3.24796	17.0493	0.00161145	0.0591371
11465	Actg1	MGI:87906	protein_coding	-0.148534	13.4184	17.0166	0.00162242	0.0592193
383563	Gpr25	MGI:2686146	protein_coding	0.998839	3.15603	17.0104	0.00162452	0.0592193
20496	Slc12a2	MGI:101924	protein_coding	0.648504	3.22547	16.7888	0.00170137	0.061512
75705	Eif4b	MGI:95304	protein_coding	0.166632	7.52068	16.7816	0.00170394	0.061512
54167	Icos	MGI:1858745	protein_coding	0.250081	8.28614	16.8282	0.00170429	0.061512
66141	Ifitm3	MGI:1913391	protein_coding	0.58928	5.2805	16.9365	0.00173715	0.0623611
672511	Rnf213	MGI:1289196	protein_coding	0.309864	7.61336	16.9427	0.00174421	0.0623611
71063	Zfp597	MGI:1918313	protein_coding	-0.497475	4.1653	16.6685	0.00174493	0.0623611
15902	Id2	MGI:96397	protein_coding	-0.155387	9.64047	16.6484	0.00175234	0.0624223
70579	Zc3h11a	MGI:1917829	protein_coding	0.456095	4.80499	16.5328	0.00179561	0.0636735
75475	Oplah	MGI:1922725	protein_coding	1.22809	2.04651	16.5236	0.00179911	0.0636735
215632	Psd4	MGI:2674093	protein_coding	-0.204027	7.51458	16.4664	0.00182108	0.064243
93762	Smarca5	MGI:1935129	protein_coding	0.209672	7.25532	16.4255	0.00183695	0.0645945
20742	Sptbn1	MGI:98388	protein_coding	0.439998	5.66257	16.333	0.00187346	0.0656673
241633	Atp8b4	MGI:1859664	protein_coding	0.177004	7.28658	16.2258	0.00191689	0.0668141
215387	Ncaph	MGI:2444777	protein_coding	0.267483	6.28109	16.2219	0.00191848	0.0668141
83408	Gimap3	MGI:1932723	protein_coding	-0.185972	8.44014	16.2073	0.00192451	0.0668141
219140	Spata13	MGI:104838	protein_coding	-0.171763	7.90216	16.1774	0.00193687	0.0670304
66870	Serbp1	MGI:1914120	protein_coding	0.150974	9.36804	16.135	0.00195462	0.0673084
54132	Pdlim1	MGI:1860611	protein_coding	0.281297	6.27818	16.1288	0.00195721	0.0673084
16153	Il10	MGI:96537	protein_coding	-0.550081	4.7726	16.0713	0.00198157	0.0679325
279766	Rhbdd3	MGI:2444684	protein_coding	0.882603	2.46646	16.0482	0.00199147	0.0680585
93736	Aff4	MGI:2136171	protein_coding	0.827467	3.74484	16.0067	0.0020094	0.0681107
68192	Leprotl1	MGI:1915442	protein_coding	-0.172606	8.18742	16.0034	0.00201084	0.0681107
16529	Kcnk5	MGI:1336175	protein_coding	-0.493779	5.11233	16.0014	0.00201168	0.0681107
83671	Sytl2	MGI:1933366	protein_coding	-0.370552	5.32894	15.9481	0.002035	0.0686877
22214	Ube2h	MGI:104632	protein_coding	-0.171439	8.11401	15.9077	0.00205289	0.0690782
231912	Katnal1	MGI:2387638	protein_coding	-1.10345	2.47494	15.8092	0.0020973	0.0701564
19045	Ppp1ca	MGI:103016	protein_coding	-0.146124	10.388	15.8043	0.00209957	0.0701564
228765	Sdcbp2	MGI:2385156	protein_coding	-0.340521	4.99535	15.7855	0.00210819	0.0701564
246782	Atpaf2	MGI:2180561	protein_coding	-0.467544	4.61651	15.7718	0.00211449	0.0701564
100123473	Trdc	MGI:98612	TR_C_gene	-0.241124	6.5636	15.7663	0.00211701	0.0701564
11857	Arhgdib	MGI:101940	protein_coding	-0.149661	10.3074	15.6614	0.00216609	0.0713554
16992	Lta	MGI:104797	protein_coding	0.968089	1.90618	15.6611	0.00216624	0.0713554
17969	Ncf1	MGI:97283	protein_coding	-0.398392	5.17446	15.4933	0.00224761	0.073703
69178	Snx5	MGI:1916428	protein_coding	-0.172611	8.13171	15.4737	0.00225736	0.073703
54215	Cd160	MGI:1860383	protein_coding	0.512951	5.61307	15.676	0.00226458	0.073703
12018	Bak1	MGI:1097161	protein_coding	-0.261652	8.00643	15.5605	0.00226769	0.073703
75725	Phf14	MGI:1923539	protein_coding	0.456699	5.46859	15.446	0.00227121	0.073703
56208	Becn1	MGI:1891828	protein_coding	-0.283995	6.88318	15.4081	0.00229031	0.0741031
107932	Chd4	MGI:1344380	protein_coding	0.41516	6.73316	15.8126	0.00230977	0.0745121
56334	Tmed2	MGI:1929269	protein_coding	-0.149401	9.24572	15.3347	0.00232786	0.0748748
105594	Cphx1	MGI:2145733	protein_coding	3.69091	-0.386889	15.3188	0.00233607	0.0749187
107508	Eprs	MGI:97838	protein_coding	0.340021	5.6604	15.2759	0.00235847	0.0752282
68505	Vps51	MGI:1915755	protein_coding	-0.324155	5.53002	15.274	0.00235948	0.0752282
16409	Itgam	MGI:96607	protein_coding	-0.41424	6.76751	15.6412	0.00241124	0.0766549
16407	Itgae	MGI:1298377	protein_coding	-0.470777	4.92973	15.1612	0.00241958	0.0766751
215113	Slc43a2	MGI:2442746	protein_coding	-0.34876	5.9579	15.1495	0.00242589	0.0766751
12367	Casp3	MGI:107739	protein_coding	0.151948	8.41264	15.1269	0.0024382	0.0767092
52521	Zfp622	MGI:1289282	protein_coding	-0.263691	6.5385	15.1073	0.00244894	0.0767092
68089	Arpc4	MGI:1915339	protein_coding	-0.171114	9.48639	15.1025	0.00245158	0.0767092
12702	Socs3	MGI:1201791	protein_coding	0.243724	6.12877	15.0962	0.00245503	0.0767092
13024	Ctla2a	MGI:88554	protein_coding	-0.240192	8.25661	15.068	0.00249256	0.0776599
60504	Il21r	MGI:1890475	protein_coding	-0.172323	7.46398	14.9909	0.00251374	0.0780973
330192	Vps37b	MGI:1916724	protein_coding	-0.32073	6.22836	14.9552	0.00253407	0.0785058
14132	Fcgrt	MGI:103017	protein_coding	-0.524794	4.5949	14.9307	0.00254809	0.0786898
18391	Sigmar1	MGI:1195268	protein_coding	0.386056	4.50469	14.9133	0.00255813	0.0786898
67883	Uxs1	MGI:1915133	protein_coding	0.667451	3.99946	14.9049	0.00256298	0.0786898
13032	Ctsc	MGI:109553	protein_coding	-0.17467	8.06748	14.8891	0.00257213	0.0786898
56792	Stap1	MGI:1926193	protein_coding	0.277878	5.75478	14.8825	0.00257598	0.0786898
108995	Tbc1d10c	MGI:1922072	protein_coding	-0.158956	7.73356	14.8584	0.00259008	0.0788333
16161	Il12rb1	MGI:104579	protein_coding	-0.255423	6.0768	14.8498	0.0025951	0.0788333
19072	Prep	MGI:1270863	protein_coding	0.245373	6.30831	14.8075	0.00262009	0.079372
14064	F2rl2	MGI:1298208	protein_coding	-0.521183	3.8286	14.7935	0.00262842	0.0794043
320011	Uggt1	MGI:2443162	protein_coding	0.202552	7.65421	14.6801	0.00269712	0.0812553
11737	Anp32a	MGI:108447	protein_coding	0.212023	7.96872	14.6601	0.00270944	0.0813453
387609	Zhx2	MGI:2683087	protein_coding	1.17195	2.06736	14.6511	0.00271498	0.0813453
56532	Ripk3	MGI:2154952	protein_coding	-0.216991	6.52856	14.6064	0.0027429	0.0819572
30945	Rnf19a	MGI:1353623	protein_coding	0.299248	5.79589	14.5633	0.00277006	0.0824936
26931	Ppp2r5c	MGI:1349475	protein_coding	-0.15571	8.39572	14.5541	0.00277594	0.0824936
20198	S100a4	MGI:1330282	protein_coding	0.297393	9.78424	14.9302	0.00281037	0.0832905
209018	Vps8	MGI:2146407	protein_coding	-0.648887	4.26165	14.4388	0.00285045	0.0842502
17127	Smad3	MGI:1201674	protein_coding	-0.326172	5.89709	14.405	0.00287271	0.0846791
56398	Chp1	MGI:1927185	protein_coding	-0.160785	7.61336	14.3504	0.00290918	0.0854267
12946	Cr1l	MGI:88513	protein_coding	-0.167096	7.22871	14.3276	0.00292457	0.0854267
241311	Zbtb34	MGI:2685195	protein_coding	-0.818542	2.63668	14.3234	0.0029274	0.0854267
14450	Gart	MGI:95654	protein_coding	0.21022	6.78003	14.3119	0.00293519	0.0854267
12445	Ccnd3	MGI:88315	protein_coding	-0.163512	8.18973	14.303	0.00294126	0.0854267
74007	Btbd11	MGI:1921257	protein_coding	-0.465239	4.15199	14.2976	0.00294494	0.0854267
76338	Rab2b	MGI:1923588	protein_coding	-0.661755	3.3969	14.2689	0.00296455	0.0857681
16634	Klra3	MGI:101905	protein_coding	-1.966	0.344218	14.2459	0.00298047	0.0859734
52335	Atxn1l	MGI:3694797	protein_coding	-0.625444	4.65808	14.3294	0.00298737	0.0859734
21961	Tns1	MGI:104552	protein_coding	0.584418	3.95279	14.2175	0.00300018	0.0859843
50720	Sacs	MGI:1354724	protein_coding	0.492022	4.69804	14.2128	0.00300348	0.0859843
12540	Cdc42	MGI:106211	protein_coding	-0.12886	10.6144	14.2009	0.00301182	0.085998
104444	Rexo2	MGI:1888981	protein_coding	0.333648	5.56749	14.1119	0.00307494	0.0875716
17122	Mxd4	MGI:104991	protein_coding	-0.248027	6.82933	14.094	0.00308784	0.0877107
11758	Prdx6	MGI:894320	protein_coding	0.201506	7.48574	14.0612	0.00311161	0.088157
74196	Ttc27	MGI:1921446	protein_coding	0.572444	3.92704	13.9993	0.00315704	0.0889192
170706	Tmem37	MGI:2157899	protein_coding	-0.891837	2.45181	13.9927	0.00316193	0.0889192
105522	Ankrd28	MGI:2145661	protein_coding	0.403163	4.61467	13.9914	0.00316291	0.0889192
54219	Cd320	MGI:1860083	protein_coding	1.16611	2.96121	14.1503	0.00317243	0.0889582
18715	Pim2	MGI:97587	protein_coding	0.313871	5.80962	13.9285	0.00320999	0.089192
24056	Sh3bp5	MGI:1344391	protein_coding	0.743521	3.39406	13.9201	0.00321639	0.089192
12334	Capn2	MGI:88264	protein_coding	-0.253981	6.97788	13.9145	0.0032206	0.089192
24064	Spry2	MGI:1345138	protein_coding	1.76037	1.31674	13.9095	0.00322439	0.089192
16319	Incenp	MGI:1313288	protein_coding	0.437398	5.70329	13.9882	0.00322762	0.089192
16598	Klf2	MGI:1342772	protein_coding	-0.212178	7.05161	13.9025	0.0032297	0.089192
140630	Ube4a	MGI:2154580	protein_coding	-0.237612	6.66336	13.866	0.00325769	0.0897383
12477	Ctla4	MGI:88556	protein_coding	0.214784	7.84204	13.8284	0.00328676	0.0903115
382406	Poc1b	MGI:1918511	protein_coding	-0.396724	4.74476	13.8012	0.00330796	0.0904655
66824	Pycard	MGI:1931465	protein_coding	-0.210228	8.35195	13.8	0.00330891	0.0904655
12462	Cct3	MGI:104708	protein_coding	0.155328	7.76854	13.7804	0.00332427	0.0906589
320351	Tmem251	MGI:2443862	protein_coding	0.369309	4.93079	13.7617	0.00333902	0.0908347
233406	Prc1	MGI:1858961	protein_coding	0.308017	5.81511	13.7444	0.00335278	0.0909827
58231	Stk4	MGI:1929004	protein_coding	-0.159405	8.57665	13.6712	0.00341162	0.0920355
15170	Ptpn6	MGI:96055	protein_coding	0.15009	8.08905	13.6682	0.00341402	0.0920355
15007	H2-Q10	MGI:95929	protein_coding	-0.535153	4.85783	13.6684	0.00342105	0.0920355
67213	Cmtm6	MGI:2447165	protein_coding	-0.164017	7.58105	13.6443	0.00343354	0.0920355
23994	Dazap2	MGI:1344344	protein_coding	-0.140681	9.5131	13.6441	0.00343366	0.0920355
170625	Snx18	MGI:2137642	protein_coding	-0.337729	4.80111	13.6116	0.00346045	0.092527
17131	Smad7	MGI:1100518	protein_coding	0.312344	5.28949	13.556	0.00350666	0.0933423
15519	Hsp90aa1	MGI:96250	protein_coding	0.153606	8.90654	13.5544	0.00350802	0.0933423
19883	Rora	MGI:104661	protein_coding	0.391851	4.87331	13.5293	0.00352914	0.0936764
64011	Nrgn	MGI:1927184	protein_coding	1.72666	1.54757	13.5128	0.0035432	0.0938219
215418	Csrnp1	MGI:2387989	protein_coding	0.460213	6.54419	14.039	0.00357329	0.0943557
15526	Hspa9	MGI:96245	protein_coding	0.197708	7.12078	13.469	0.00358062	0.0943557
21366	Slc6a6	MGI:98488	protein_coding	0.187997	7.11792	13.448	0.00359872	0.0946047
320292	Rasgef1b	MGI:2443755	protein_coding	1.16986	2.28214	13.3796	0.00365849	0.0959455
170823	Glmn	MGI:2141180	protein_coding	-0.445952	5.08907	13.3381	0.00369527	0.0964746
67609	4930453N24Rik	MGI:1914859	protein_coding	-0.275906	6.81046	13.337	0.00369631	0.0964746
171207	Arhgap4	MGI:2159577	protein_coding	-0.178842	7.01342	13.3076	0.00372261	0.0967822
17826	Fam89b	MGI:106595	protein_coding	-0.231345	6.04754	13.3041	0.00372579	0.0967822
14595	B4galt1	MGI:95705	protein_coding	-0.17606	8.03135	13.2934	0.00373542	0.0968022
26889	Cln8	MGI:1349447	protein_coding	-0.874571	3.83071	13.436	0.00376314	0.0972713
54004	Diaph2	MGI:1858500	protein_coding	0.584942	3.69109	13.254	0.00377131	0.0972713
278507	Wfikkn2	MGI:2669209	protein_coding	0.464146	4.57919	13.2072	0.00381436	0.0978304
15212	Hexb	MGI:96074	protein_coding	-0.200169	7.01914	13.204	0.00381732	0.0978304
16923	Sh2b3	MGI:893598	protein_coding	0.745864	2.83221	13.2013	0.00381982	0.0978304
76308	Rab1b	MGI:1923558	protein_coding	-0.1464	8.11967	13.1676	0.00385129	0.0983864
11303	Abca1	MGI:99607	protein_coding	2.80664	-0.620606	13.1588	0.00385952	0.0983864
22436	Xdh	MGI:98973	protein_coding	-0.556433	4.87302	13.2121	0.00388611	0.0985298
56449	Ybx3	MGI:2137670	protein_coding	0.248217	7.43478	13.1559	0.00388771	0.0985298
20419	Shcbp1	MGI:1338802	protein_coding	0.26311	5.59638	13.1178	0.00389831	0.0985298
66691	Gapvd1	MGI:1913941	protein_coding	0.348337	6.50718	13.2787	0.00390119	0.0985298
74103	Nebl	MGI:1921353	protein_coding	1.27133	2.82095	13.2685	0.00394629	0.0994392
230257	Ptbp3	MGI:1923334	protein_coding	-0.135078	9.73116	13.0228	0.00398991	0.100105
74616	Scrn3	MGI:1921866	protein_coding	-0.58494	3.83881	13.0217	0.003991	0.100105
225825	Cd226	MGI:3039602	protein_coding	0.195037	8.30304	12.9971	0.00401516	0.100254
67443	Map1lc3b	MGI:1914693	protein_coding	-0.170322	7.27071	12.9969	0.00401531	0.100254
27981	Rsrp1	MGI:106498	protein_coding	-0.210861	6.56577	12.9751	0.0040368	0.10056
12261	C1qbp	MGI:1194505	protein_coding	0.226492	6.07158	12.966	0.00404593	0.10056
52906	Ahi1	MGI:87971	protein_coding	0.828317	3.14548	12.9533	0.00405855	0.100645
232157	Mob1a	MGI:2442631	protein_coding	-0.127682	9.26535	12.8936	0.00411863	0.101421
103140	Gstt3	MGI:2143526	protein_coding	1.25157	1.83144	12.882	0.00413036	0.101421
26397	Map2k3	MGI:1346868	protein_coding	0.19023	6.88217	12.869	0.00414369	0.101421
26430	Parg	MGI:1347094	protein_coding	0.498434	5.01527	12.8929	0.00414581	0.101421
116733	Vps4a	MGI:1890520	protein_coding	-0.272393	5.65789	12.8653	0.00414747	0.101421
107569	Nt5c3	MGI:1927186	protein_coding	-0.252803	6.59441	12.8583	0.0041546	0.101421
72318	Cyth4	MGI:2441702	protein_coding	-0.225923	7.08927	12.8582	0.00415477	0.101421
28126	Nop16	MGI:107862	protein_coding	0.522169	4.09628	12.8418	0.00417157	0.101604
242736	Pramel12	MGI:2140473	protein_coding	-0.298859	5.42399	12.7947	0.00422048	0.102407
207932	Urb1	MGI:2146468	protein_coding	0.625826	3.95424	12.792	0.00422325	0.102407
22143	Tuba1b	MGI:107804	protein_coding	0.158306	10.8727	12.7684	0.00424809	0.102488
237221	Gemin8	MGI:2384300	protein_coding	0.759254	2.83212	12.7647	0.00425197	0.102488
217370	Cybc1	MGI:2384959	protein_coding	-0.297276	6.27298	12.7621	0.0042547	0.102488
22333	Vdac1	MGI:106919	protein_coding	0.180348	7.42663	12.7435	0.00427441	0.102736
13433	Dnmt1	MGI:94912	protein_coding	0.192533	6.76673	12.7328	0.0042857	0.102782
109241	Mbd5	MGI:2138934	protein_coding	-0.815428	3.17652	12.7073	0.00431296	0.103209
16904	Gzmm	MGI:99549	protein_coding	-0.546171	3.86104	12.6827	0.00433944	0.103416
11792	Apex1	MGI:88042	protein_coding	0.51539	4.01339	12.6755	0.00434722	0.103416
15284	Hlx	MGI:96109	protein_coding	-0.710384	2.74644	12.673	0.00434996	0.103416
106840	Unc119b	MGI:2147162	protein_coding	-0.147732	7.62119	12.6054	0.00442383	0.104943
56743	Lat2	MGI:1926479	protein_coding	-0.70541	3.88886	12.5859	0.00444546	0.105228
52392	Macir	MGI:1277184	protein_coding	-0.287018	5.41342	12.5644	0.00446947	0.105505
666704	Samd1	MGI:2142433	protein_coding	0.367596	5.05096	12.539	0.00449796	0.105505
215280	Wipf1	MGI:2178801	protein_coding	-0.142755	8.59305	12.5315	0.00450638	0.105505
67171	Dram2	MGI:1914421	protein_coding	-0.467194	4.17248	12.5294	0.00450876	0.105505
13449	Dok2	MGI:1332623	protein_coding	-0.200291	6.71507	12.5217	0.00451749	0.105505
12631	Cfl1	MGI:101757	protein_coding	-0.123509	11.3436	12.5184	0.00452121	0.105505
12522	Cd83	MGI:1328316	protein_coding	2.01598	0.194025	12.5154	0.00452469	0.105505
268564	Zbtb1	MGI:2442326	protein_coding	0.208927	6.19105	12.5047	0.00453679	0.105562
21985	Tpd52	MGI:107749	protein_coding	0.632692	3.20296	12.4137	0.00464184	0.107777
14958	H1f0	MGI:95893	protein_coding	0.320698	4.81216	12.3416	0.00472704	0.109523
12345	Capzb	MGI:104652	protein_coding	-0.128393	9.65673	12.3165	0.00475718	0.109935
56361	Pus1	MGI:1929237	protein_coding	0.379317	4.57898	12.3081	0.00476732	0.109935
193385	Ripor2	MGI:2444879	protein_coding	-0.214399	7.39212	12.3017	0.00477498	0.109935
13631	Eef2k	MGI:1195261	protein_coding	1.21635	1.48971	12.2668	0.00481739	0.11026
320376	Bcorl1	MGI:2443910	protein_coding	0.829893	2.25736	12.2657	0.0048188	0.11026
98267	Stk17b	MGI:2138162	protein_coding	-0.131606	9.90618	12.2652	0.00481934	0.11026
140795	P2ry14	MGI:2155705	protein_coding	0.968548	2.6565	12.2557	0.00483104	0.110297
21351	Taldo1	MGI:1274789	protein_coding	-0.134489	8.3455	12.2322	0.00485993	0.110529
76820	Cyria	MGI:1261783	protein_coding	-0.349817	5.97107	12.231	0.00486142	0.110529
20723	Serpinb9	MGI:106603	protein_coding	-0.190395	7.61723	12.1969	0.00490384	0.110734
320982	Arl4c	MGI:2445172	protein_coding	-0.144856	8.10889	12.1935	0.00490802	0.110734
16706	Ksr1	MGI:105051	protein_coding	0.671158	4.20839	12.259	0.00490903	0.110734
14113	Fbl	MGI:95486	protein_coding	0.24295	6.88429	12.1912	0.00491092	0.110734
17059	Klrb1c	MGI:107538	protein_coding	1.67623	0.69301	12.1825	0.00492185	0.110752
68295	Aar2	MGI:1915545	protein_coding	-0.317524	4.93246	12.1592	0.00495113	0.111096
56200	Ddx21	MGI:1860494	protein_coding	0.208684	6.85865	12.154	0.00495767	0.111096
414872	Zyg11b	MGI:2685277	protein_coding	-0.169572	6.8043	12.1462	0.00496761	0.111096
76178	Coa5	MGI:1923428	protein_coding	-0.157478	8.03059	12.084	0.00504715	0.112644
21372	Tbl1x	MGI:1336172	protein_coding	0.219843	6.32007	12.0339	0.00511232	0.11363
67141	Fbxo5	MGI:1914391	protein_coding	0.291378	5.53068	12.0223	0.00512756	0.11363
17449	Mdh1	MGI:97051	protein_coding	-0.146569	8.04356	12.0214	0.00512878	0.11363
13033	Ctsd	MGI:88562	protein_coding	-0.148741	10.7519	12.0183	0.00513289	0.11363
140488	Igf2bp3	MGI:1890359	protein_coding	0.763699	3.50825	11.967	0.00520102	0.114906
13688	Eif4ebp2	MGI:109198	protein_coding	-0.154957	8.1368	11.9536	0.00521898	0.114992
233328	Lrrk1	MGI:2142227	protein_coding	-0.536083	4.98998	12.0848	0.00523045	0.114992
66713	Actr2	MGI:1913963	protein_coding	-0.119482	10.32	11.9406	0.00523648	0.114992
68404	Nrn1	MGI:1915654	protein_coding	1.55635	1.62222	11.9202	0.00526412	0.115368
102182	Prmt9	MGI:2142651	protein_coding	-0.331975	4.7403	11.8762	0.00532425	0.116328
56501	Elf4	MGI:1928377	protein_coding	-0.15977	8.22202	11.8678	0.00533573	0.116328
14678	Gnai2	MGI:95772	protein_coding	-0.141254	10.2154	11.8649	0.00533985	0.116328
244237	Tnfrsf26	MGI:2651928	protein_coding	0.536638	4.06153	11.8386	0.00537629	0.116769
224727	Bag6	MGI:1919439	protein_coding	-0.206385	7.31072	11.8328	0.00538429	0.116769
22248	Unc119	MGI:1328357	protein_coding	-0.327933	5.20961	11.8272	0.00539215	0.116769
68939	Rasl11b	MGI:1916189	protein_coding	-1.13942	1.3724	11.811	0.00541485	0.116809
27360	Add3	MGI:1351615	protein_coding	-0.153082	7.60877	11.8107	0.00541532	0.116809
20345	Selplg	MGI:106689	protein_coding	-0.131882	9.83873	11.7732	0.00546828	0.117719
11928	Atp1a1	MGI:88105	protein_coding	0.123186	9.21923	11.7599	0.0054872	0.117742
103724	Tbc1d10a	MGI:2144164	protein_coding	0.336206	4.78753	11.7573	0.0054909	0.117742
16364	Irf4	MGI:1096873	protein_coding	0.230956	6.30554	11.7215	0.0055422	0.11861
52589	Ncald	MGI:1196326	protein_coding	-0.310405	5.83223	11.6973	0.0055773	0.119044
77519	Zfp266	MGI:1924769	protein_coding	-0.564715	4.70382	11.7885	0.00559033	0.119044
12363	Casp4	MGI:107700	protein_coding	0.363966	4.56977	11.685	0.00559515	0.119044
170743	Tlr7	MGI:2176882	protein_coding	0.897569	3.18595	11.6888	0.00562724	0.119166
108083	Pip4k2b	MGI:1934234	protein_coding	-0.180195	6.41639	11.6619	0.00562907	0.119166
18704	Pik3c2a	MGI:1203729	protein_coding	-0.555568	4.23677	11.6588	0.00563359	0.119166
243385	Gprin3	MGI:1924785	protein_coding	0.63175	3.67288	11.6437	0.00565585	0.119198
17347	Mknk2	MGI:894279	protein_coding	-0.18424	8.84102	11.643	0.0056569	0.119198
16451	Jak1	MGI:96628	protein_coding	-0.167049	9.33459	11.6231	0.00568639	0.119402
208228	Mob3a	MGI:3050117	protein_coding	-0.171222	8.13695	11.6165	0.0056962	0.119402
110147	Ehmt2	MGI:2148922	protein_coding	-0.206716	7.52964	11.614	0.00569993	0.119402
22757	Zkscan5	MGI:107533	protein_coding	1.11346	1.43603	11.6071	0.00571025	0.119402
23962	Oasl2	MGI:1344390	protein_coding	0.625909	2.93569	11.5948	0.00572865	0.119558
16970	Irag2	MGI:108424	protein_coding	-0.187158	6.9214	11.5574	0.00578516	0.120508
56043	Akr1e1	MGI:1914758	protein_coding	0.569903	3.29957	11.522	0.00583923	0.121403
65113	Ndfip1	MGI:1929601	protein_coding	0.122472	9.2828	11.4971	0.00587761	0.121795
23871	Ets1	MGI:95455	protein_coding	-0.150744	9.92368	11.4953	0.00588039	0.121795
68721	1110032A03Rik	MGI:1915971	protein_coding	-1.39576	1.40217	11.4741	0.00591333	0.122086
263876	Spata2	MGI:2146885	protein_coding	-0.384687	5.62939	11.4719	0.00591676	0.122086
100043387	Gm14305	MGI:3709632	protein_coding	-0.73394	2.58035	11.4634	0.00593001	0.122129
327978	Slfn5	MGI:1329004	protein_coding	0.558603	4.50165	11.4794	0.00594386	0.122184
12799	Cnp	MGI:88437	protein_coding	-0.141785	8.19345	11.4293	0.00598368	0.122772
66540	Fam107b	MGI:1913790	protein_coding	-0.11397	9.55525	11.3848	0.0060545	0.123993
17069	Ly6e	MGI:106651	protein_coding	0.137723	10.1396	11.3761	0.00606848	0.124047
52123	Agpat5	MGI:1196345	protein_coding	0.390338	4.32108	11.3153	0.00616705	0.125826
20491	Sla	MGI:104295	protein_coding	-0.134038	8.44008	11.2865	0.00621457	0.12656
51797	Ctps	MGI:1858304	protein_coding	0.313083	5.1237	11.2784	0.00622789	0.126595
67062	Slc25a53	MGI:1914312	protein_coding	-0.472128	3.9526	11.258	0.00626174	0.12692
14964	H2-D1	MGI:95896	protein_coding	-0.117778	11.6834	11.2548	0.00626709	0.12692
75416	Nop14	MGI:1922666	protein_coding	0.423015	3.91208	11.2424	0.00628794	0.127107
50933	Uchl3	MGI:1355274	protein_coding	0.273331	5.55237	11.2178	0.0063293	0.127707
18613	Pecam1	MGI:97537	protein_coding	0.614409	4.17084	11.1782	0.00639655	0.128826
83490	Pik3ap1	MGI:1933177	protein_coding	-0.212434	7.22686	11.1607	0.00642667	0.129195
18227	Nr4a2	MGI:1352456	protein_coding	0.980811	3.88765	11.4331	0.00645602	0.129547
19265	Ptprcap	MGI:97811	protein_coding	-0.128087	9.22187	11.12	0.0064971	0.130132
208084	Pif1	MGI:2143057	protein_coding	0.57486	3.88658	11.0595	0.00660357	0.132023
15078	H3f3a	MGI:1097686	protein_coding	0.144927	9.43802	10.9972	0.0067154	0.134014
67059	Ola1	MGI:1914309	protein_coding	0.162392	6.93136	10.985	0.00673753	0.134211
12929	Crkl	MGI:104686	protein_coding	-0.15558	7.21123	10.9682	0.00676816	0.1345
70382	Kctd2	MGI:1917632	protein_coding	-0.509765	4.18766	10.9636	0.00677665	0.1345
18203	Ntan1	MGI:108471	protein_coding	-0.249425	6.52827	10.9343	0.00683054	0.135324
545192	Baiap3	MGI:2685783	protein_coding	-0.429998	6.02105	11.1525	0.00688224	0.13578
227715	Exosc2	MGI:2385133	protein_coding	0.346377	4.37903	10.903	0.00688864	0.13578
53599	Cd164	MGI:1859568	protein_coding	-0.125986	9.45209	10.9019	0.0068908	0.13578
58799	Crbn	MGI:1913277	protein_coding	-0.215627	6.05226	10.8777	0.00693618	0.136428
230584	Yipf1	MGI:1915532	protein_coding	-0.209347	6.41263	10.8591	0.00697128	0.136872
66148	Dnajc15	MGI:1913398	protein_coding	-0.215233	7.82175	10.8567	0.00701883	0.137559
72349	Dusp3	MGI:1919599	protein_coding	2.29611	0.415197	10.8145	0.00705647	0.138049
107022	Gramd3	MGI:1914815	protein_coding	-0.170195	7.23519	10.7642	0.00715391	0.139706
16764	Aff3	MGI:106927	protein_coding	1.29102	1.94749	10.7554	0.00717105	0.139791
212398	Frat2	MGI:2673967	protein_coding	-0.549084	3.39872	10.7375	0.00720619	0.140226
26396	Map2k2	MGI:1346867	protein_coding	-0.14492	7.35269	10.7019	0.0072768	0.141348
207728	Pde2a	MGI:2446107	protein_coding	-1.05437	4.73539	11.4655	0.00733321	0.142191
213233	Tapbpl	MGI:2384853	protein_coding	-0.170944	6.8349	10.6672	0.00734638	0.142195
73247	Mrgbp	MGI:1920497	protein_coding	0.449072	3.57471	10.6299	0.00742199	0.143404
26399	Map2k6	MGI:1346870	protein_coding	-0.629364	3.03272	10.5944	0.00749493	0.144359
27041	G3bp1	MGI:1351465	protein_coding	0.141287	8.38994	10.593	0.00749779	0.144359
234852	Chmp1a	MGI:1920159	protein_coding	-0.154279	7.19391	10.579	0.00752683	0.144663
110454	Ly6a	MGI:107527	protein_coding	0.125654	10.3357	10.5519	0.0075834	0.145264
74617	Scpep1	MGI:1921867	protein_coding	0.254073	5.72504	10.5497	0.00758799	0.145264
68292	Stt3b	MGI:1915542	protein_coding	0.183052	7.59218	10.5449	0.00759794	0.145264
11987	Slc7a1	MGI:88117	protein_coding	0.203878	6.72817	10.53	0.00762931	0.145609
666532	Zfp991	MGI:3701604	protein_coding	0.600169	3.56912	10.5198	0.00765093	0.145768
64384	Sirt3	MGI:1927665	protein_coding	0.508436	3.43048	10.4996	0.00769379	0.14598
67157	Cfap418	MGI:1914407	protein_coding	0.608629	3.37832	10.4964	0.00770063	0.14598
57912	Cdc42se1	MGI:1889510	protein_coding	-0.12087	8.79274	10.4909	0.00771243	0.14598
12193	Zfp36l2	MGI:107945	protein_coding	-0.191701	8.95027	10.5108	0.00771545	0.14598
99730	Taf13	MGI:1913500	protein_coding	-0.328613	4.71751	10.4744	0.00774772	0.146337
14256	Flt3l	MGI:95560	protein_coding	-0.253667	5.79341	10.425	0.00785466	0.148101
110829	Lims1	MGI:1195263	protein_coding	-0.138423	7.38513	10.4146	0.00787731	0.148272
108707	Fam207a	MGI:1916334	protein_coding	-0.281795	5.1997	10.4032	0.00790232	0.148488
50772	Mapk6	MGI:1354946	protein_coding	0.17815	6.89425	10.3947	0.00792103	0.148584
54130	Actr1a	MGI:1858964	protein_coding	-0.166024	7.73104	10.3851	0.00794238	0.148729
12721	Coro1a	MGI:1345961	protein_coding	-0.108025	11.7753	10.3416	0.00803913	0.150284
74901	Kbtbd11	MGI:1922151	protein_coding	0.188681	7.67133	10.3256	0.00807514	0.150453
68750	Rreb1	MGI:2443664	protein_coding	-1.17286	2.59935	10.4342	0.00807572	0.150453
14026	Evl	MGI:1194884	protein_coding	0.282591	6.80569	10.4228	0.00810105	0.150493
22717	Zfp59	MGI:99206	protein_coding	1.76151	0.568595	10.3074	0.0081165	0.150493
70099	Smc4	MGI:1917349	protein_coding	0.400353	5.93791	10.4935	0.00812163	0.150493
12237	Bub3	MGI:1343463	protein_coding	0.158665	7.33346	10.3002	0.0081329	0.150493
66460	Sys1	MGI:1913710	protein_coding	-0.188504	6.8426	10.2787	0.00818187	0.150832
328417	Parp4	MGI:2685589	protein_coding	0.276238	5.69523	10.2787	0.00818189	0.150832
21813	Tgfbr2	MGI:98729	protein_coding	-0.132524	8.21054	10.2672	0.00820839	0.150832
17118	Marcks	MGI:96907	protein_coding	1.23519	1.22183	10.264	0.00821556	0.150832
72323	Asb6	MGI:1919573	protein_coding	-0.279785	5.03923	10.2617	0.00822105	0.150832
229725	Clcc1	MGI:2385186	protein_coding	-0.395586	5.17834	10.2561	0.00823396	0.150832
17872	Ppp1r15a	MGI:1927072	protein_coding	0.366391	4.80552	10.2457	0.00825784	0.151016
76464	Knl1	MGI:1923714	protein_coding	1.04412	4.0589	10.8275	0.00828645	0.151286
11308	Abi1	MGI:104913	protein_coding	-0.173039	7.64154	10.2027	0.00835822	0.152149
67103	Ptgr1	MGI:1914353	protein_coding	-0.644526	2.9809	10.1986	0.00836797	0.152149
17847	Usp34	MGI:109473	protein_coding	0.233888	6.15353	10.1954	0.00837543	0.152149
19082	Prkag1	MGI:108411	protein_coding	-0.153489	6.97706	10.174	0.00842596	0.152813
20224	Sar1a	MGI:98230	protein_coding	-0.149273	7.51345	10.1568	0.00846694	0.152921
68024	H2bc4	MGI:1915274	protein_coding	-0.654138	2.54536	10.1546	0.00847212	0.152921
65106	Arl6ip5	MGI:1929501	protein_coding	-0.123922	8.17416	10.1539	0.00847388	0.152921
66082	Abhd6	MGI:1913332	protein_coding	0.517496	3.31864	10.1405	0.00850592	0.153069
15312	Hmgn1	MGI:96120	protein_coding	0.274829	6.36908	10.1388	0.00851005	0.153069
27784	Commd8	MGI:1343485	protein_coding	-0.180863	6.76263	10.1131	0.00857202	0.153445
50883	Chek2	MGI:1355321	protein_coding	0.730801	3.45498	10.1129	0.00857262	0.153445
12775	Ccr7	MGI:103011	protein_coding	0.325225	4.91175	10.1127	0.00857303	0.153445
54160	Copg2	MGI:1858683	protein_coding	-0.339018	5.56097	10.105	0.00859157	0.153525
54204	Septin1	MGI:1858916	protein_coding	-0.129119	8.79227	10.0778	0.00865806	0.154461
15900	Irf8	MGI:96395	protein_coding	0.230276	6.78485	10.0443	0.00874058	0.155582
107375	Slc25a45	MGI:2147731	protein_coding	-0.351067	5.01528	10.0408	0.00874934	0.155582
53883	Celsr2	MGI:1858235	protein_coding	1.70272	0.799505	10.0293	0.00877776	0.155834
216136	Ilvbl	MGI:1351911	protein_coding	-0.23013	5.79331	10.0187	0.00880436	0.156053
232853	Zfp954	MGI:1917764	protein_coding	-0.338919	4.33038	9.98016	0.00890131	0.157324
54392	Ncapg	MGI:1930197	protein_coding	0.202423	6.36298	9.97875	0.00890488	0.157324
59007	Ngly1	MGI:1913276	protein_coding	-0.182298	6.84472	9.94855	0.0089818	0.158427
219150	Hmbox1	MGI:2445066	protein_coding	0.775524	3.04357	9.9233	0.0090467	0.159315
16329	Inpp1	MGI:104848	protein_coding	-0.373671	6.16638	10.1169	0.0090853	0.159738
72265	Tram1	MGI:1919515	protein_coding	-0.13203	8.83978	9.8995	0.00910842	0.159887
20867	Stip1	MGI:109130	protein_coding	0.195838	6.84385	9.88952	0.00913443	0.16002
76273	Ndfip2	MGI:1923523	protein_coding	-0.203205	6.2724	9.88537	0.00914527	0.16002
235442	Rab8b	MGI:2442982	protein_coding	-0.110216	9.1301	9.8708	0.00918347	0.160137
68036	Zfp706	MGI:1915286	protein_coding	-0.25028	7.38882	9.9937	0.00918528	0.160137
12773	Ccr4	MGI:107824	protein_coding	1.61335	0.317304	9.86418	0.0092009	0.160137
105670	Rcbtb2	MGI:1917200	protein_coding	-0.227046	6.15448	9.86054	0.00921049	0.160137
108853	Mtrf1l	MGI:1918830	protein_coding	-0.527644	4.04012	9.84415	0.00925385	0.160445
214531	Tmprss13	MGI:2682935	protein_coding	-0.788662	2.2529	9.84275	0.00925756	0.160445
27373	Csnk1e	MGI:1351660	protein_coding	-0.514278	3.56025	9.80597	0.00935577	0.161594
12575	Cdkn1a	MGI:104556	protein_coding	0.415632	4.20903	9.8	0.00937185	0.161594
11804	Aplp2	MGI:88047	protein_coding	-0.276779	6.61019	9.84794	0.00937289	0.161594
58887	Repin1	MGI:1889817	protein_coding	0.763347	2.61473	9.79588	0.00938295	0.161594
55932	Gbp3	MGI:1926263	protein_coding	-0.171019	6.75162	9.77794	0.00943148	0.161977
171212	Galnt10	MGI:1890480	protein_coding	-0.282806	5.51067	9.7767	0.00943483	0.161977
18583	Pde7a	MGI:1202402	protein_coding	-0.441602	6.52297	10.3073	0.00947961	0.162398
71839	Osgin1	MGI:1919089	protein_coding	-0.68865	3.16695	9.75179	0.00950273	0.162398
67949	Nifk	MGI:1915199	protein_coding	0.224975	5.56471	9.75135	0.00950393	0.162398
81702	Ankrd17	MGI:1932101	protein_coding	0.325242	5.28968	9.72768	0.00956902	0.163256
226519	Lamc1	MGI:99914	protein_coding	-0.256655	5.88201	9.71201	0.00961237	0.16374
108159	Ubxn8	MGI:1337129	protein_coding	-0.230654	5.46587	9.6866	0.00968321	0.16469
225164	Mib1	MGI:2443157	protein_coding	0.337888	4.60926	9.67067	0.00972793	0.165193
11554	Adrb1	MGI:87937	protein_coding	-1.16607	1.74409	9.66103	0.0097551	0.165398
235956	Zfp825	MGI:2385315	protein_coding	-0.6483	2.89722	9.65372	0.00977578	0.165492
67884	Cfap410	MGI:1915134	protein_coding	0.922395	1.66988	9.64681	0.00979535	0.165567
208104	Mlxip	MGI:2141183	protein_coding	-0.336302	5.24579	9.62964	0.00984423	0.165786
13040	Ctss	MGI:107341	protein_coding	0.18068	7.53075	9.62631	0.00985374	0.165786
75292	Prkd3	MGI:1922542	protein_coding	0.176928	6.13633	9.62426	0.00985958	0.165786
67383	Carnmt1	MGI:1914633	protein_coding	0.216418	5.929	9.61784	0.00987799	0.165786
107895	Mgat5	MGI:894701	protein_coding	0.383214	3.85102	9.61571	0.0098841	0.165786
214469	Fam168b	MGI:2448487	protein_coding	-0.176942	7.87677	9.59824	0.00993436	0.166202
66689	Klhl28	MGI:1913939	protein_coding	-0.301032	5.48727	9.59653	0.0099393	0.166202
66441	Magohb	MGI:1913691	protein_coding	0.27736	5.23727	9.58781	0.00996451	0.166369
29876	Clic4	MGI:1352754	protein_coding	0.145476	7.63699	9.56957	0.0100175	0.166999
66725	Lrrk2	MGI:1913975	protein_coding	1.99012	0.284996	9.55712	0.0100539	0.16735
70790	Ubr5	MGI:1918040	protein_coding	0.176568	6.77952	9.5311	0.0101304	0.167774
22724	Zbtb7b	MGI:102755	protein_coding	-0.401669	4.45809	9.52588	0.0101458	0.167774
72446	Prr5l	MGI:1919696	protein_coding	-0.889744	3.37494	9.63607	0.0101836	0.167774
100019	Mdn1	MGI:1926159	protein_coding	1.46636	3.7859	10.1605	0.0101839	0.167774
66155	Ufc1	MGI:1913405	protein_coding	-0.174268	6.56239	9.50898	0.010196	0.167774
73174	Tbkbp1	MGI:1920424	protein_coding	-0.582167	3.31978	9.50732	0.0102009	0.167774
74131	Sash3	MGI:1921381	protein_coding	-0.124875	8.94461	9.50696	0.010202	0.167774
63955	Cables1	MGI:1927065	protein_coding	0.68075	2.79283	9.50694	0.0102021	0.167774
320365	Fry	MGI:2443895	protein_coding	-0.784302	2.12503	9.46204	0.0103368	0.169735
269587	Epb41	MGI:95401	protein_coding	-0.326442	6.46963	9.62604	0.0103819	0.169995
14561	Gdf11	MGI:1338027	protein_coding	-0.479815	3.65463	9.44658	0.0103837	0.169995
69773	Timm29	MGI:1917023	protein_coding	-0.291771	6.04212	9.43486	0.0104195	0.170325
71955	Ist1	MGI:1919205	protein_coding	-0.2013	6.23556	9.41303	0.0104864	0.171163
381812	Cracr2a	MGI:2685919	protein_coding	-0.484959	4.30105	9.39071	0.0105554	0.172032
15039	H2-T22	MGI:95956	protein_coding	-0.122107	8.77405	9.3572	0.0106599	0.173477
70316	Ndufab1	MGI:1917566	protein_coding	0.403978	5.6859	9.44648	0.0107322	0.174296
12481	Cd2	MGI:88320	protein_coding	-0.126863	8.90673	9.33112	0.0107421	0.174296
238377	Gpr68	MGI:2441763	protein_coding	0.159325	7.63203	9.31947	0.0107791	0.174552
21429	Ubtf	MGI:98512	protein_coding	0.169347	6.537	9.31151	0.0108044	0.174552
54394	Crlf3	MGI:1860086	protein_coding	-0.151591	7.03547	9.30904	0.0108123	0.174552
16952	Anxa1	MGI:96819	protein_coding	0.25785	5.22981	9.3061	0.0108217	0.174552
20303	Ccl4	MGI:98261	protein_coding	0.16565	7.25161	9.2787	0.0109097	0.175712
216445	Arhgap9	MGI:2143764	protein_coding	-0.141795	7.98582	9.24656	0.011014	0.176549
11430	Acox1	MGI:1330812	protein_coding	-0.246546	5.09566	9.24535	0.0110179	0.176549
56193	Plek	MGI:1860485	protein_coding	-0.111791	9.27444	9.2337	0.011056	0.176549
21346	Tagln2	MGI:1312985	protein_coding	0.112205	9.99775	9.23279	0.011059	0.176549
331004	Slc9a9	MGI:2679732	protein_coding	0.278846	5.63148	9.22969	0.0110692	0.176549
11828	Aqp3	MGI:1333777	protein_coding	0.621252	3.33318	9.22924	0.0110706	0.176549
101214	Tra2a	MGI:1933972	protein_coding	0.212172	6.63366	9.22616	0.0110808	0.176549
209011	Sirt7	MGI:2385849	protein_coding	-0.249345	6.5407	9.22029	0.0111	0.176549
105239	Rnf44	MGI:2145310	protein_coding	-0.177911	6.4622	9.21789	0.011108	0.176549
244745	Dpy19l1	MGI:1915685	protein_coding	-0.140832	7.04263	9.21331	0.0111231	0.176549
15469	Prmt1	MGI:107846	protein_coding	0.161424	6.56037	9.19272	0.0111913	0.177111
71776	Tha1	MGI:1919026	protein_coding	1.17971	1.20805	9.1862	0.011213	0.177111
20534	Slc4a1ap	MGI:1196608	protein_coding	-0.337971	4.08226	9.18315	0.0112232	0.177111
70415	Stk26	MGI:1917665	protein_coding	-0.128084	7.40763	9.18001	0.0112337	0.177111
21926	Tnf	MGI:104798	protein_coding	1.25641	1.49823	9.17827	0.0112395	0.177111
68332	Sdhaf1	MGI:1915582	protein_coding	0.480494	3.2247	9.15485	0.0113181	0.17801
100041585	Amd2	MGI:1333111	protein_coding	0.662484	2.2661	9.15158	0.0113291	0.17801
320407	Klri2	MGI:2443965	protein_coding	1.71584	0.0935226	9.08731	0.0115484	0.180573
226562	Prrc2c	MGI:1913754	protein_coding	0.624262	4.32945	9.19321	0.0115527	0.180573
15259	Hipk3	MGI:1314882	protein_coding	0.206193	6.02673	9.07852	0.0115788	0.180573
216363	Rab3ip	MGI:105933	protein_coding	0.545785	3.54093	9.07813	0.0115802	0.180573
14645	Glul	MGI:95739	protein_coding	-0.150067	6.70497	9.07677	0.0115849	0.180573
107271	Yars	MGI:2147627	protein_coding	0.238718	5.72156	9.07493	0.0115913	0.180573
97287	Mtmr14	MGI:1916075	protein_coding	-0.266658	5.20852	9.04957	0.0116796	0.18169
75678	Ippk	MGI:1922928	protein_coding	0.487316	3.17381	9.03117	0.0117442	0.182401
230787	Themis2	MGI:2446213	protein_coding	-0.423273	3.8497	9.01991	0.0117839	0.182401
18128	Notch1	MGI:97363	protein_coding	0.238974	6.62928	9.01624	0.0117969	0.182401
242687	Wasf2	MGI:1098641	protein_coding	-0.138712	7.82444	9.01548	0.0117996	0.182401
18817	Plk1	MGI:97621	protein_coding	0.226757	6.42875	9.01292	0.0118087	0.182401
28077	Med10	MGI:106331	protein_coding	-0.225819	6.06311	9.00361	0.0118417	0.182653
100043462	Nutf2-ps1	MGI:108008	protein_coding	0.23273	5.90007	8.99046	0.0118886	0.183004
252966	Cables2	MGI:2182335	protein_coding	0.343082	4.53301	8.98411	0.0119113	0.183004
105245	Txndc5	MGI:2145316	protein_coding	-0.147774	7.19724	8.97614	0.0119399	0.183004
14466	Gba	MGI:95665	protein_coding	-0.156724	6.81947	8.97589	0.0119408	0.183004
217946	Cdca7l	MGI:2384982	protein_coding	-0.218446	5.74097	8.97158	0.0119563	0.183004
73826	Poldip3	MGI:1921076	protein_coding	-0.141293	6.8413	8.96763	0.0119705	0.183004
72657	Selenoh	MGI:1919907	protein_coding	-0.200696	6.72676	8.96448	0.0119819	0.183004
230753	Thrap3	MGI:2442637	protein_coding	0.307643	7.05668	9.1477	0.0119984	0.183004
225192	Hrh4	MGI:2429635	protein_coding	3.82279	-0.315176	8.99206	0.0120348	0.183305
666926	Gm8369	MGI:3645380	protein_coding	0.213206	6.37316	8.94152	0.012065	0.183509
76709	Arpc2	MGI:1923959	protein_coding	-0.10264	9.67809	8.91512	0.0121615	0.184329
67039	Rbm25	MGI:1914289	protein_coding	0.540336	4.54927	8.99041	0.0121947	0.184329
67869	Paip2	MGI:1915119	protein_coding	-0.152504	7.41105	8.90595	0.0121952	0.184329
16859	Lgals9	MGI:109496	protein_coding	-0.122588	8.02536	8.90414	0.0122019	0.184329
69573	Hilpda	MGI:1916823	protein_coding	0.384299	4.21818	8.90378	0.0122032	0.184329
20623	Snrk	MGI:108104	protein_coding	-0.277618	5.54859	8.88513	0.0122722	0.185115
65112	Pmepa1	MGI:1929600	protein_coding	0.31895	5.55523	8.86375	0.0123518	0.185809
17524	Mpp1	MGI:105941	protein_coding	-0.290104	5.26999	8.86366	0.0123522	0.185809
108645	Mat2b	MGI:1913667	protein_coding	-0.158632	6.87769	8.84916	0.0124065	0.186217
67615	Ube2r2	MGI:1914865	protein_coding	-0.324897	6.2995	8.98141	0.0124133	0.186217
19221	Ptgfrn	MGI:1277114	protein_coding	1.1038	1.77229	8.83564	0.0124575	0.186373
56473	Fads2	MGI:1930079	protein_coding	0.817799	2.08813	8.83479	0.0124607	0.186373
433256	Acsl5	MGI:1919129	protein_coding	-0.131427	8.06813	8.83105	0.0124749	0.186373
18968	Pola1	MGI:99660	protein_coding	0.189889	6.39909	8.82481	0.0124985	0.186441
11855	Arhgap5	MGI:1332637	protein_coding	1.48451	0.799722	8.82057	0.0125146	0.186441
234515	Inpp4b	MGI:2158925	protein_coding	0.35414	7.41339	9.27301	0.0125357	0.186441
75786	Ckap5	MGI:1923036	protein_coding	0.277871	5.6036	8.80607	0.0125698	0.186441
19652	Rbm3	MGI:1099460	protein_coding	-0.11416	10.6948	8.8024	0.0125838	0.186441
99167	Ssx2ip	MGI:2139150	protein_coding	0.706892	2.85138	8.8003	0.0125919	0.186441
209334	Gen1	MGI:2443149	protein_coding	0.795121	3.87026	8.965	0.0126108	0.186441
225348	Wdr36	MGI:1917819	protein_coding	0.197129	6.0437	8.79405	0.0126158	0.186441
66356	Knop1	MGI:1913606	protein_coding	0.441356	3.87948	8.7883	0.0126379	0.186515
110052	Dek	MGI:1926209	protein_coding	0.126547	7.94191	8.7595	0.0127491	0.187904
66537	Pomp	MGI:1913787	protein_coding	-0.217728	7.50709	8.80601	0.012816	0.188345
94275	Maged1	MGI:1930187	protein_coding	1.40489	0.752515	8.74035	0.0128238	0.188345
14000	Drosha	MGI:1261425	protein_coding	0.315382	4.56312	8.73857	0.0128307	0.188345
225912	Cyb561a3	MGI:2686925	protein_coding	-0.282466	5.88007	8.73059	0.012862	0.18855
104027	Synpo	MGI:1099446	protein_coding	2.19462	0.641251	8.69636	0.0129972	0.189567
228889	Ddx27	MGI:2385884	protein_coding	0.26494	5.11514	8.69509	0.0130022	0.189567
65107	Lrp10	MGI:1929480	protein_coding	-0.138536	8.85362	8.68919	0.0130257	0.189567
14667	Gm2a	MGI:95762	protein_coding	0.127077	7.70465	8.68431	0.0130451	0.189567
230936	Phf13	MGI:2446217	protein_coding	-0.30478	4.6538	8.6784	0.0130687	0.189567
73690	Glipr1	MGI:1920940	protein_coding	-0.167502	6.96474	8.67759	0.013072	0.189567
353282	Sfmbt2	MGI:2447794	protein_coding	-1.04578	1.29074	8.6724	0.0130928	0.189567
57874	Hacd3	MGI:1889341	protein_coding	0.161579	6.80371	8.6705	0.0131004	0.189567
231225	Tapt1	MGI:2683537	protein_coding	0.189298	6.57189	8.67004	0.0131022	0.189567
66488	Fam136a	MGI:1913738	protein_coding	0.295095	4.57258	8.66943	0.0131047	0.189567
12428	Ccna2	MGI:108069	protein_coding	0.171921	7.99363	8.66402	0.0131264	0.189631
66589	Ube2v1	MGI:1913839	protein_coding	-0.116524	7.89213	8.6482	0.0131902	0.190207
107566	Arl2bp	MGI:1349429	protein_coding	-0.150639	7.37399	8.64399	0.0132073	0.190207
216150	Cdc34	MGI:102657	protein_coding	-0.220151	6.21984	8.64102	0.0132193	0.190207
13034	Ctse	MGI:107361	protein_coding	-0.130118	7.62495	8.63263	0.0132534	0.190207
109305	Orai1	MGI:1925542	protein_coding	0.263802	5.30632	8.63197	0.013256	0.190207
21664	Phlda1	MGI:1096880	protein_coding	0.579542	2.64066	8.62837	0.0132707	0.190207
219131	Phf11a	MGI:1918441	protein_coding	-0.222144	5.7256	8.59322	0.0134148	0.191785
26943	Serinc3	MGI:1349457	protein_coding	-0.100156	9.95961	8.59298	0.0134158	0.191785
50529	Mrps7	MGI:1354367	protein_coding	0.210409	5.50201	8.56228	0.0135432	0.193353
16571	Kif4	MGI:108389	protein_coding	0.408598	3.8901	8.55081	0.0135912	0.193785
269774	Aak1	MGI:1098687	protein_coding	0.268057	7.38565	8.70366	0.0136738	0.194709
17918	Myo5a	MGI:105976	protein_coding	1.08746	3.39063	8.80579	0.0137474	0.195502
21949	Tnfsf8	MGI:88328	protein_coding	1.64094	0.491141	8.49818	0.0138139	0.195966
94176	Dock2	MGI:2149010	protein_coding	0.18815	8.23059	8.53633	0.0138158	0.195966
56212	Rhog	MGI:1928370	protein_coding	-0.158633	7.48289	8.4749	0.0139137	0.197014
208659	Fam20a	MGI:2388266	protein_coding	1.1162	2.10821	8.47168	0.0139276	0.197014
13684	Eif4e	MGI:95305	protein_coding	0.202713	6.91141	8.46749	0.0139457	0.197014
53334	Gosr1	MGI:1858260	protein_coding	-0.173789	6.2021	8.46378	0.0139618	0.197014
11540	Adora2a	MGI:99402	protein_coding	-0.267897	6.21948	8.45407	0.0140039	0.197353
56463	Snd1	MGI:1929266	protein_coding	0.167442	6.83162	8.44572	0.0140402	0.197611
235907	Zfp65	MGI:107769	protein_coding	0.620975	3.24557	8.42891	0.0141137	0.198389
15953	Ifi47	MGI:99448	protein_coding	-0.135408	8.65261	8.40853	0.0142033	0.199394
67332	Snrpd3	MGI:1914582	protein_coding	0.207336	6.46961	8.39678	0.0142553	0.199759
104681	Slc16a6	MGI:2144585	protein_coding	-0.296767	5.3908	8.39439	0.0142659	0.199759
72193	Scaf11	MGI:1919443	protein_coding	0.342397	5.64456	8.3988	0.0143562	0.200423
14886	Gtf2i	MGI:1202722	protein_coding	-0.220771	7.62701	8.46045	0.0143573	0.200423
103172	Chchd10	MGI:2143558	protein_coding	-0.491019	3.93269	8.37144	0.0143683	0.200423
29806	Limd1	MGI:1352502	protein_coding	-0.178666	7.30031	8.35429	0.0144453	0.201092
72699	Lime1	MGI:1919949	protein_coding	-0.129369	8.05189	8.35258	0.014453	0.201092
20520	Slc22a5	MGI:1329012	protein_coding	-0.488919	3.32943	8.34628	0.0144815	0.201232
80901	Cxcr6	MGI:1934582	protein_coding	-0.117478	9.55284	8.33575	0.0145291	0.201422
244962	Snx14	MGI:2155664	protein_coding	-0.243809	5.28433	8.33467	0.014534	0.201422
30926	Glrx3	MGI:1353653	protein_coding	0.160935	6.51089	8.33106	0.0145504	0.201422
27061	Bcap31	MGI:1350933	protein_coding	-0.126439	7.35995	8.32243	0.0145897	0.20165
14747	Cmklr1	MGI:109603	protein_coding	-0.581441	4.56588	8.47324	0.0146045	0.20165
13709	Elf1	MGI:107180	protein_coding	-0.134984	8.01787	8.31532	0.0146222	0.20165
218581	Depdc1b	MGI:2145425	protein_coding	0.255767	5.08008	8.29594	0.0147111	0.202621
234875	Ttc13	MGI:2384573	protein_coding	0.276316	5.19842	8.28172	0.0147768	0.203269
56349	Net1	MGI:1927138	protein_coding	0.255527	5.45623	8.2775	0.0147964	0.203283
12534	Cdk1	MGI:88351	protein_coding	0.235449	6.56819	8.27257	0.0148192	0.203341
22235	Ugdh	MGI:1306785	protein_coding	-0.212271	5.78369	8.2601	0.0148773	0.203882
19696	Rel	MGI:97897	protein_coding	0.258091	5.2393	8.25482	0.014902	0.203965
21969	Top1	MGI:98788	protein_coding	0.329282	5.60707	8.25013	0.0149239	0.20401
58246	Slc35b4	MGI:1931249	protein_coding	-0.228246	6.05617	8.23181	0.0150101	0.204931
15001	H2-Oa	MGI:95924	protein_coding	0.490244	3.27739	8.2054	0.0151353	0.206069
19014	Med1	MGI:1100846	protein_coding	-0.418759	4.65274	8.20529	0.0151358	0.206069
13205	Ddx3x	MGI:103064	protein_coding	0.110311	8.12827	8.20233	0.0151499	0.206069
228071	Sestd1	MGI:1916262	protein_coding	1.58468	0.935813	8.18711	0.0152227	0.206702
19290	Pura	MGI:103079	protein_coding	0.220393	5.70373	8.18173	0.0152485	0.206702
12366	Casp2	MGI:97295	protein_coding	-0.161639	6.37201	8.18077	0.0152531	0.206702
22428	Dctn6	MGI:1343154	protein_coding	-0.456568	5.36382	8.32234	0.0152908	0.206943
27405	Abcg3	MGI:1351624	protein_coding	-0.423859	3.63165	8.16922	0.0153088	0.206943
15257	Hipk1	MGI:1314873	protein_coding	-0.158198	7.67289	8.16359	0.015336	0.207055
67186	Rplp2	MGI:1914436	protein_coding	0.138939	10.3388	8.15349	0.015385	0.20746
76088	Dock8	MGI:1921396	protein_coding	0.171686	7.5782	8.13365	0.0154818	0.208319
213084	Cdkl3	MGI:2388268	protein_coding	-1.24156	1.77624	8.12908	0.0155041	0.208319
12419	Cbx5	MGI:109372	protein_coding	0.139615	7.36218	8.12874	0.0155058	0.208319
11370	Acadvl	MGI:895149	protein_coding	-0.184996	6.3031	8.09016	0.0156964	0.21062
56356	Gltp	MGI:1929253	protein_coding	-0.114227	7.74273	8.08324	0.0157308	0.210824
21681	Alyref	MGI:1341044	protein_coding	0.263943	5.77106	8.07685	0.0157627	0.210993
225049	Ttc7	MGI:1920999	protein_coding	-0.143559	7.34144	8.06688	0.0158127	0.211403
242785	Klhl21	MGI:1919288	protein_coding	-0.310228	4.59201	8.05461	0.0158744	0.211829
12236	Bub1b	MGI:1333889	protein_coding	0.17797	6.39374	8.05285	0.0158833	0.211829
19822	Rnf4	MGI:1201691	protein_coding	-0.134317	7.02553	8.04783	0.0159087	0.211909
66641	Sike1	MGI:1913891	protein_coding	-0.298852	6.08465	8.07073	0.0159703	0.212471
22032	Traf4	MGI:1202880	protein_coding	0.226019	5.41654	8.01666	0.0160672	0.213334
217430	Pqlc3	MGI:2444067	protein_coding	-0.1345	6.86046	8.01388	0.0160815	0.213334
18145	Npc1	MGI:1097712	protein_coding	-0.278515	6.14228	8.02493	0.0160937	0.213334
20249	Scd1	MGI:98239	protein_coding	1.01929	2.93865	8.14444	0.0161502	0.213825
68972	Tatdn3	MGI:1916222	protein_coding	-1.20265	1.51897	7.9911	0.0161986	0.214155
107823	Nsd2	MGI:1276574	protein_coding	0.243968	6.46756	7.98805	0.0162144	0.214155
26401	Map3k1	MGI:1346872	protein_coding	-0.564411	4.35409	8.05557	0.0162722	0.214606
208967	Thnsl1	MGI:2139347	protein_coding	-0.766973	1.91755	7.97028	0.0163066	0.214606
76976	Arxes2	MGI:1924226	protein_coding	0.746895	2.03303	7.96623	0.0163277	0.214606
22084	Tsc2	MGI:102548	protein_coding	0.248124	5.13482	7.96098	0.0163551	0.214606
12369	Casp7	MGI:109383	protein_coding	-0.335035	5.29671	7.95928	0.016364	0.214606
213068	Tmem71	MGI:2146049	protein_coding	-0.193842	7.00827	7.95885	0.0163662	0.214606
109079	Sephs1	MGI:1923580	protein_coding	0.197588	6.29233	7.95285	0.0163976	0.21476
233532	Rsf1	MGI:2682305	protein_coding	0.539509	2.96494	7.93833	0.016474	0.215502
17121	Mxd3	MGI:104987	protein_coding	0.239376	4.93502	7.91765	0.0165834	0.216675
69577	Fastkd3	MGI:1916827	protein_coding	0.603106	3.12223	7.90272	0.016663	0.217202
70186	Fam162a	MGI:1917436	protein_coding	0.351793	4.52603	7.90261	0.0166636	0.217202
233552	Gdpd5	MGI:2686926	protein_coding	0.678246	2.9006	7.88761	0.0167439	0.217746
69674	Mif4gd	MGI:1916924	protein_coding	0.152809	6.64863	7.88739	0.0167451	0.217746
19735	Rgs2	MGI:1098271	protein_coding	-0.272905	5.8766	7.87553	0.016809	0.21812
19891	Rpa2	MGI:1339939	protein_coding	-0.152313	6.79024	7.87183	0.016829	0.21812
67890	Ufm1	MGI:1915140	protein_coding	0.210447	6.5604	7.87064	0.0168355	0.21812
22241	Ulk1	MGI:1270126	protein_coding	0.455001	4.13775	7.86717	0.0168542	0.21812
20257	Stmn2	MGI:98241	protein_coding	1.25364	0.850135	7.86214	0.0168815	0.21812
21927	Tnfaip1	MGI:104961	protein_coding	0.406255	3.57894	7.85644	0.0169125	0.21812
212898	Dse	MGI:2443455	protein_coding	0.555751	3.03764	7.85535	0.0169184	0.21812
106143	Cggbp1	MGI:2146370	protein_coding	-0.143044	7.69226	7.85259	0.0169334	0.21812
59026	Huwe1	MGI:1926884	protein_coding	0.368986	6.15658	7.98323	0.0170327	0.21914
17075	Epcam	MGI:106653	protein_coding	1.36016	1.21217	7.8191	0.017117	0.219873
69379	C8g	MGI:88237	protein_coding	-1.55365	0.466965	7.81678	0.0171298	0.219873
74096	Hvcn1	MGI:1921346	protein_coding	0.180179	6.50949	7.81269	0.0171524	0.219905
24017	Rnf13	MGI:1346341	protein_coding	-0.243513	5.75445	7.80611	0.0171889	0.219951
21810	Tgfbi	MGI:99959	protein_coding	0.579147	2.80399	7.80428	0.017199	0.219951
67808	Tprgl	MGI:1915058	protein_coding	-0.128296	6.98196	7.79734	0.0172376	0.219951
235610	Atrip	MGI:1925349	protein_coding	-0.4152	3.80747	7.79705	0.0172392	0.219951
29877	Hdgfl3	MGI:1352760	protein_coding	0.501546	3.61234	7.79363	0.0172582	0.219951
215474	Sec22c	MGI:2447871	protein_coding	-0.376701	4.71791	7.79032	0.0172767	0.219951
66151	Prr13	MGI:1913401	protein_coding	-0.118845	8.04433	7.77048	0.0173878	0.221108
19353	Rac1	MGI:97845	protein_coding	-0.113704	9.27523	7.76215	0.0174347	0.221289
108960	Irak2	MGI:2429603	protein_coding	-0.499358	3.87886	7.7606	0.0174434	0.221289
11520	Plin2	MGI:87920	protein_coding	-0.41871	4.53281	7.7552	0.0174739	0.221289
74732	Stx11	MGI:1921982	protein_coding	0.224925	6.24059	7.75361	0.0174829	0.221289
100494	Zfand2a	MGI:2140729	protein_coding	-0.550847	4.30903	7.78722	0.0176667	0.223356
225995	D030056L22Rik	MGI:3583960	protein_coding	0.30944	4.92836	7.70985	0.0177327	0.223665
54391	Rfk	MGI:1914688	protein_coding	0.142595	6.82596	7.70683	0.0177501	0.223665
12313	Calm1	MGI:88251	protein_coding	-0.11956	10.7675	7.70642	0.0177525	0.223665
108160	Fam50a	MGI:1351626	protein_coding	0.268066	4.78055	7.6953	0.0178166	0.224197
192287	Slc25a36	MGI:1924909	protein_coding	-0.258129	4.83574	7.69201	0.0178357	0.224197
66801	Prkrip1	MGI:1914051	protein_coding	-0.545798	3.87701	7.68277	0.0178893	0.224483
19159	Cyth3	MGI:1335107	protein_coding	0.598689	2.85101	7.68102	0.0178995	0.224483
208154	Btla	MGI:2658978	protein_coding	0.238897	4.98552	7.67172	0.0179538	0.224625
56194	Prpf40a	MGI:1860512	protein_coding	0.164494	6.71403	7.66962	0.017966	0.224625
319945	Flad1	MGI:2443030	protein_coding	0.252414	5.34818	7.66728	0.0179797	0.224625
67739	Slc48a1	MGI:1914989	protein_coding	-0.291528	5.52963	7.665	0.017993	0.224625
104418	Dgkz	MGI:1278339	protein_coding	-0.158155	8.15345	7.66054	0.0180192	0.224695
NA	Gm49383	MGI:6121605	protein_coding	0.581339	2.78977	7.65153	0.0180722	0.224984
14230	Fkbp10	MGI:104769	protein_coding	-2.80945	-0.443122	7.64961	0.0180835	0.224984
14232	Fkbp8	MGI:1341070	protein_coding	-0.112925	7.93759	7.63714	0.0181571	0.225443
73182	Pear1	MGI:1920432	protein_coding	-0.274728	4.90484	7.63638	0.0181616	0.225443
66044	Dtd1	MGI:1913294	protein_coding	0.339651	4.29777	7.62064	0.0182551	0.226346
22034	Traf6	MGI:108072	protein_coding	-0.231138	5.83378	7.61264	0.0183028	0.226682
52552	Parp8	MGI:1098713	protein_coding	0.750859	2.41999	7.59799	0.0183907	0.227401
110157	Raf1	MGI:97847	protein_coding	-0.149548	6.82317	7.59156	0.0184294	0.227401
67138	Herc6	MGI:1914388	protein_coding	0.228456	6.37353	7.59082	0.0184338	0.227401
69780	Smap2	MGI:1917030	protein_coding	-0.144938	8.34436	7.58911	0.0184441	0.227401
52705	Krr1	MGI:1289274	protein_coding	0.283902	4.8683	7.58238	0.0184848	0.227646
14245	Lpin1	MGI:1891340	protein_coding	-0.370033	4.14234	7.5689	0.0185665	0.228395
50753	Fbxo8	MGI:1354696	protein_coding	-0.331208	4.93246	7.5627	0.0186042	0.228602
30935	Tor3a	MGI:1353652	protein_coding	0.259455	5.33336	7.54833	0.0186921	0.229424
26941	Slc9a3r1	MGI:1349482	protein_coding	-0.126034	8.02162	7.52842	0.0188146	0.230669
387524	Znrf2	MGI:1196246	protein_coding	-0.131525	8.49855	7.52092	0.018861	0.230978
27053	Asns	MGI:1350929	protein_coding	0.39101	4.03239	7.49235	0.019039	0.232898
75410	Kmt2b	MGI:109565	protein_coding	-0.494318	4.48715	7.53533	0.0190748	0.233075
14063	F2rl1	MGI:101910	protein_coding	0.370375	4.23247	7.48085	0.0191112	0.233259
19241	Tmsb4x	MGI:99510	protein_coding	-0.188104	13.3304	7.60489	0.0191362	0.233303
66912	Bzw2	MGI:1914162	protein_coding	0.25274	5.47255	7.45996	0.0192432	0.233956
381293	Kif14	MGI:1098226	protein_coding	0.611144	4.07089	7.53037	0.0192669	0.233956
20416	Shc1	MGI:98296	protein_coding	-0.210527	6.69291	7.45529	0.0192728	0.233956
94221	Gopc	MGI:2149946	protein_coding	-0.198631	5.58354	7.45484	0.0192757	0.233956
66616	Snx9	MGI:1913866	protein_coding	-0.377578	4.46183	7.45154	0.0192967	0.233956
66599	Rdm1	MGI:1913849	protein_coding	-0.304515	5.22766	7.43451	0.0194055	0.235015
56350	Arl3	MGI:1929699	protein_coding	0.317076	4.25488	7.42316	0.0194784	0.235383
80286	Tusc3	MGI:1933134	protein_coding	0.174734	6.18156	7.42009	0.0194982	0.235383
57330	Gigyf1	MGI:1888677	protein_coding	0.738823	2.54366	7.41974	0.0195004	0.235383
20823	Ssb	MGI:98423	protein_coding	0.186128	7.29518	7.41397	0.0195377	0.235552
51944	Knstrn	MGI:1289298	protein_coding	-0.236691	5.89315	7.41089	0.0195576	0.235552
269400	Rtel1	MGI:2139369	protein_coding	-0.329085	4.38519	7.40623	0.0195878	0.235657
12315	Calm3	MGI:103249	protein_coding	-0.110711	8.94693	7.39954	0.0196312	0.235919
19025	Ctsa	MGI:97748	protein_coding	-0.177147	8.04357	7.42428	0.0196636	0.236049
12259	C1qa	MGI:88223	protein_coding	1.00707	1.91099	7.38637	0.019717	0.236431
67437	Ssr3	MGI:1914687	protein_coding	-0.122001	8.64318	7.37477	0.019793	0.237082
20467	Sin3b	MGI:107158	protein_coding	-0.163492	7.08051	7.36156	0.0198799	0.23769
20360	Sema6c	MGI:1338032	protein_coding	2.71026	-0.214172	7.36045	0.0198872	0.23769
218914	Wapl	MGI:2675859	protein_coding	0.182345	6.38183	7.35107	0.0199492	0.238171
12503	Cd247	MGI:88334	protein_coding	-0.118969	8.16453	7.34739	0.0199736	0.238202
67269	Agtpbp1	MGI:2159437	protein_coding	-0.462767	4.39242	7.34633	0.0200466	0.238567
545622	Ptpn3	MGI:105307	protein_coding	0.514995	2.81811	7.33438	0.0200602	0.238567
22187	Ubb	MGI:98888	protein_coding	0.0932227	10.3506	7.33276	0.020071	0.238567
71962	Castor1	MGI:1919212	protein_coding	0.39841	3.48137	7.32969	0.0200914	0.238567
14583	Gfpt1	MGI:95698	protein_coding	-0.227308	6.97951	7.37246	0.0202066	0.239674
53605	Nap1l1	MGI:1855693	protein_coding	0.114448	8.90708	7.30742	0.0202409	0.239738
76073	Pcgf5	MGI:1923505	protein_coding	0.232633	5.30697	7.30521	0.0202558	0.239738
108954	Ppp1r15b	MGI:2444211	protein_coding	-0.129374	7.7335	7.30074	0.020286	0.239835
26919	Zfp346	MGI:1349417	protein_coding	-0.408935	3.96613	7.29215	0.0203442	0.240129
20425	Shmt1	MGI:98299	protein_coding	0.401639	4.48624	7.29011	0.020358	0.240129
320299	Iqcb1	MGI:2443764	protein_coding	-1.02992	1.33045	7.28735	0.0203767	0.240129
19217	Ptger2	MGI:97794	protein_coding	0.844644	2.42777	7.28376	0.0204012	0.240158
19395	Rasgrp2	MGI:1333849	protein_coding	-0.194722	6.96353	7.27861	0.0204362	0.240313
66090	Ypel3	MGI:1913340	protein_coding	-0.185736	5.69356	7.266	0.0205224	0.241067
66890	Lman2	MGI:1914140	protein_coding	-0.110019	8.5944	7.24309	0.0206802	0.2426
270096	Mon1b	MGI:1923231	protein_coding	-0.228858	5.70085	7.24061	0.0206973	0.2426
17346	Mknk1	MGI:894316	protein_coding	-0.397463	4.39054	7.2297	0.020773	0.242892
20826	Snu13	MGI:893586	protein_coding	-0.210407	7.57091	7.30205	0.0207732	0.242892
71804	Mtfr2	MGI:1919054	protein_coding	0.297498	4.53822	7.2236	0.0208155	0.242892
210711	Mcmbp	MGI:1920977	protein_coding	0.132747	7.10969	7.22309	0.020819	0.242892
13136	Cd55	MGI:104850	protein_coding	-0.326344	4.0397	7.22097	0.0208338	0.242892
234371	Tmem161a	MGI:2384577	protein_coding	0.281276	4.46489	7.21766	0.0208569	0.242892
268996	Ss18	MGI:107708	protein_coding	0.134297	6.98935	7.21468	0.0208777	0.242892
19219	Ptger4	MGI:104311	protein_coding	-0.230092	5.90705	7.20871	0.0209196	0.243121
56228	Ube2j1	MGI:1926245	protein_coding	-0.110393	7.33842	7.20551	0.020942	0.243123
14312	Brd2	MGI:99495	protein_coding	-0.24437	6.68475	7.25357	0.021014	0.243426
56700	Glmp	MGI:1913318	protein_coding	-0.169382	7.37594	7.1915	0.0210406	0.243426
22154	Tubb5	MGI:107812	protein_coding	0.108956	10.875	7.18725	0.0210707	0.243426
12394	Runx1	MGI:99852	protein_coding	-0.480488	4.4418	7.21749	0.0210912	0.243426
12359	Cat	MGI:88271	protein_coding	-0.138339	7.0733	7.18275	0.0211025	0.243426
246727	Oas3	MGI:2180850	protein_coding	0.15321	8.0023	7.18166	0.0211103	0.243426
72033	Tsc22d2	MGI:1919283	protein_coding	0.368344	4.20242	7.17727	0.0211414	0.243426
19411	Rarg	MGI:97858	protein_coding	0.614063	2.55258	7.17659	0.0211462	0.243426
14201	Fhl3	MGI:1341092	protein_coding	0.436689	3.12434	7.16948	0.0211968	0.243641
232089	Elmod3	MGI:2445168	protein_coding	0.622851	3.2089	7.1677	0.0212094	0.243641
21950	Tnfsf9	MGI:1101058	protein_coding	0.773762	1.99087	7.16037	0.0212618	0.243827
625360	BC147527	MGI:4840510	protein_coding	-0.305352	5.21794	7.1592	0.0212702	0.243827
192159	Prpf8	MGI:2179381	protein_coding	0.116599	8.56552	7.1351	0.0214434	0.245273
231571	Rpap2	MGI:2141142	protein_coding	-0.325451	4.8957	7.13357	0.0214544	0.245273
71779	Marchf8	MGI:1919029	protein_coding	1.55379	0.946225	7.13099	0.0214731	0.245273
72999	Insig2	MGI:1920249	protein_coding	-0.319642	4.78527	7.12919	0.0214861	0.245273
433375	Creg1	MGI:1344382	protein_coding	0.361739	3.9221	7.11793	0.0215678	0.245879
227292	Ctdsp1	MGI:2654470	protein_coding	-0.122622	7.1627	7.11427	0.0215945	0.245879
73804	Kif2c	MGI:1921054	protein_coding	0.232692	4.86151	7.11257	0.0216068	0.245879
17768	Mthfd2	MGI:1338850	protein_coding	0.184599	6.3086	7.1078	0.0216416	0.245879
12607	Cebpz	MGI:109386	protein_coding	0.338081	4.82786	7.09968	0.021701	0.245879
13669	Eif3a	MGI:95301	protein_coding	0.184572	7.52728	7.11563	0.0217199	0.245879
12006	Axin2	MGI:1270862	protein_coding	0.738709	1.89115	7.0946	0.0217383	0.245879
56696	Gpr132	MGI:1890220	protein_coding	-0.189775	5.7997	7.09459	0.0217384	0.245879
67122	Nrarp	MGI:1914372	protein_coding	-0.46257	4.17249	7.09024	0.0217703	0.245879
219181	Akap11	MGI:2684060	protein_coding	0.576137	5.33758	7.40215	0.0217779	0.245879
11432	Acp2	MGI:87882	protein_coding	0.440577	3.95113	7.08804	0.0217865	0.245879
272589	Tbcel	MGI:1925543	protein_coding	-0.185443	5.83139	7.08318	0.0218223	0.24603
21754	Tesk1	MGI:1201675	protein_coding	0.275093	4.47166	7.07706	0.0218675	0.246285
27681	Snf8	MGI:1343161	protein_coding	-0.201092	6.47863	7.07158	0.0219081	0.246489
103573	Xpo1	MGI:2144013	protein_coding	0.12942	7.76198	7.06745	0.0219387	0.246579
71720	Osbpl3	MGI:1918970	protein_coding	-0.297958	7.16426	7.32769	0.0220003	0.246848
12331	Cap1	MGI:88262	protein_coding	-0.106194	9.79384	7.05801	0.0220089	0.246848
319554	Idi1	MGI:2442264	protein_coding	-0.152443	7.20114	7.05514	0.0220303	0.246848
78697	Pus7	MGI:1925947	protein_coding	0.467328	2.82505	7.05126	0.0220593	0.246919
51788	H2az1	MGI:1888388	protein_coding	-0.123639	9.77351	7.0425	0.0221248	0.2474
27364	Srr	MGI:1351636	protein_coding	-0.513845	3.22429	7.03716	0.0221649	0.247594
16994	Ltb	MGI:104796	protein_coding	0.138347	8.52145	7.028	0.0222338	0.247918
97541	Qars	MGI:1915851	protein_coding	-0.125931	8.04618	7.02729	0.0222392	0.247918
244049	Mctp2	MGI:2685335	protein_coding	0.221919	5.94748	7.02161	0.0222821	0.248144
16653	Kras	MGI:96680	protein_coding	0.252963	6.97354	7.1279	0.0223446	0.248418
19183	Psmc3ip	MGI:1098610	protein_coding	0.509064	2.92942	7.01236	0.0223522	0.248418
237422	Ric8b	MGI:2682307	protein_coding	-0.441277	2.99625	6.99305	0.0224993	0.249567
55988	Snx12	MGI:1919331	protein_coding	-0.227699	5.90338	6.9928	0.0225012	0.249567
52468	Ctdsp2	MGI:1098748	protein_coding	-0.141751	6.67404	6.98488	0.0225619	0.249761
21841	Tia1	MGI:107914	protein_coding	0.263337	5.46135	6.98395	0.022569	0.249761
15356	Hmgcl	MGI:96158	protein_coding	-0.244702	5.23536	6.97966	0.022602	0.249761
74114	Crot	MGI:1921364	protein_coding	-0.163075	6.69814	6.97862	0.02261	0.249761
15528	Hspe1	MGI:104680	protein_coding	0.179975	6.88668	6.97091	0.0226694	0.250164
100041574	9030025P20Rik	MGI:3583895	protein_coding	-0.422449	3.21992	6.95059	0.0228269	0.251648
12488	Cd2ap	MGI:1330281	protein_coding	0.541973	2.63473	6.94327	0.022884	0.252023
211134	Lzts1	MGI:2684762	protein_coding	-1.29961	1.80574	6.96043	0.022936	0.252342
17937	Nab2	MGI:107563	protein_coding	0.234188	5.25533	6.92709	0.0230107	0.25291
22232	Slc35a2	MGI:1345297	protein_coding	-0.284771	4.51421	6.91986	0.0230676	0.253255
239570	Ttc38	MGI:2146198	protein_coding	-0.554499	4.23467	6.98403	0.0230885	0.253255
16186	Il2rg	MGI:96551	protein_coding	0.107076	9.15593	6.9078	0.0231629	0.253351
667370	Ifit3b	MGI:3698419	protein_coding	0.324363	4.79733	6.90736	0.0231664	0.253351
229487	Gatb	MGI:2442496	protein_coding	0.626486	2.99743	6.90731	0.0231667	0.253351
78303	H2bu2	MGI:1925553	protein_coding	-0.787462	1.8658	6.89832	0.0232381	0.253763
170644	Ubn1	MGI:1891307	protein_coding	-0.15321	6.5951	6.89586	0.0232577	0.253763
382073	Ccdc84	MGI:2685960	protein_coding	-0.833117	2.07694	6.89241	0.0232852	0.253763
14425	Galnt3	MGI:894695	protein_coding	0.543728	5.19282	7.1457	0.0233171	0.253763
320913	Trdv2-2	MGI:4819748	TR_V_gene	-0.501785	3.21669	6.88211	0.0233675	0.253763
104271	Tex15	MGI:1934816	protein_coding	-1.49047	0.841652	6.88002	0.0233842	0.253763
192786	Rapgef6	MGI:2384761	protein_coding	0.20495	7.04937	6.90598	0.0233864	0.253763
67035	Dnajb4	MGI:1914285	protein_coding	-0.365156	4.17511	6.8793	0.02339	0.253763
26909	Exo1	MGI:1349427	protein_coding	-0.577879	4.02124	6.91264	0.0235539	0.255019
12847	Copa	MGI:1334462	protein_coding	-0.111178	8.92985	6.85806	0.0235609	0.255019
107986	Ddb2	MGI:1355314	protein_coding	-0.325345	4.37773	6.85623	0.0235757	0.255019
100037278	Niban3	MGI:3686743	protein_coding	1.41798	1.60285	6.86703	0.0236768	0.255572
102902673	Gm21992	MGI:5439461	protein_coding	-1.58716	1.93487	6.95204	0.0236887	0.255572
225160	Thoc1	MGI:1919668	protein_coding	0.332584	5.02971	6.84129	0.0236969	0.255572
29870	Gtse1	MGI:1352755	protein_coding	0.299693	4.26833	6.83685	0.0237331	0.255699
17357	Marcksl1	MGI:97143	protein_coding	0.319425	4.01712	6.83257	0.023768	0.255699
234258	Neil3	MGI:2384588	protein_coding	0.341155	3.98849	6.82861	0.0238004	0.255699
214932	Hdhd5	MGI:2136976	protein_coding	-0.208165	5.36433	6.82839	0.0238022	0.255699
16649	Kpna4	MGI:1100848	protein_coding	-0.110588	7.81751	6.82036	0.023868	0.255997
21885	Tle1	MGI:104636	protein_coding	1.07993	1.53354	6.81928	0.0238769	0.255997
14797	Tle5	MGI:95806	protein_coding	-0.11173	8.9816	6.81632	0.0239012	0.256007
16430	Stt3a	MGI:105124	protein_coding	-0.217196	8.13175	6.92516	0.0239652	0.256442
72562	Pcbd2	MGI:1919812	protein_coding	-0.313757	3.96897	6.80389	0.0240037	0.256603
224109	Nrros	MGI:2445095	protein_coding	-0.237169	5.58337	6.78618	0.0241506	0.257921
67027	Mkrn2	MGI:1914277	protein_coding	-0.390326	5.20219	6.83559	0.024223	0.258112
26404	Map3k12	MGI:1346881	protein_coding	-0.615093	2.14602	6.77748	0.0242232	0.258112
71988	Esco2	MGI:1919238	protein_coding	0.241721	5.07673	6.77555	0.0242393	0.258112
114715	Spred1	MGI:2150016	protein_coding	0.373372	3.72034	6.76902	0.024294	0.258308
11732	Ank	MGI:3045421	protein_coding	-0.258313	5.80704	6.76771	0.024305	0.258308
67468	Mmd	MGI:1914718	protein_coding	0.164584	5.97916	6.75713	0.0243939	0.259002
16573	Kif5b	MGI:1098268	protein_coding	0.161522	6.53579	6.75362	0.0244235	0.259065
20810	Srm	MGI:102690	protein_coding	0.301215	4.0077	6.74552	0.0244921	0.259473
105855	Nckap1l	MGI:1926063	protein_coding	-0.100037	8.88401	6.74346	0.0245095	0.259473
21814	Tgfbr3	MGI:104637	protein_coding	0.423521	3.47148	6.73187	0.024608	0.260264
18555	Cdk16	MGI:97516	protein_coding	0.629025	2.42683	6.72313	0.0246825	0.2608
226977	Actr1b	MGI:1917446	protein_coding	0.187729	6.13505	6.71565	0.0247465	0.261224
58202	Nelfb	MGI:1931035	protein_coding	-0.14601	6.75881	6.68834	0.024982	0.263455
15505	Hsph1	MGI:105053	protein_coding	-0.132336	7.63385	6.66066	0.0252234	0.265745
226830	Smyd2	MGI:1915889	protein_coding	0.830752	2.10771	6.65641	0.0252607	0.265882
14236	Foxn2	MGI:1347478	protein_coding	0.231897	5.9039	6.6449	0.0253621	0.26658
320808	Dcaf5	MGI:2444785	protein_coding	0.479576	5.83439	6.92271	0.0253758	0.26658
67148	Ramac	MGI:1914398	protein_coding	-0.20494	6.85149	6.64384	0.0254572	0.267179
66869	Zfp869	MGI:1914119	protein_coding	-0.257501	5.01915	6.62676	0.0255229	0.267611
237860	Ssh2	MGI:2679255	protein_coding	0.22218	6.57203	6.62723	0.0256047	0.268211
81909	Zfpl1	MGI:1891017	protein_coding	-0.356678	4.07104	6.59698	0.0257895	0.269889
79201	Tnfrsf23	MGI:1930269	protein_coding	0.659273	2.25221	6.59299	0.0258254	0.269945
13177	Eci1	MGI:94871	protein_coding	0.290997	4.52713	6.59091	0.0258442	0.269945
74155	Errfi1	MGI:1921405	protein_coding	-0.269157	4.84477	6.57967	0.0259459	0.27031
20482	Skil	MGI:106203	protein_coding	0.148827	6.86163	6.57903	0.0259517	0.27031
20778	Scarb1	MGI:893578	protein_coding	0.329844	4.32686	6.57886	0.0259533	0.27031
14872	Gstt2	MGI:106188	protein_coding	0.349319	4.99977	6.57269	0.0260094	0.270504
71679	Atp5h	MGI:1918929	protein_coding	-0.174202	8.18866	6.62118	0.0260214	0.270504
26934	Racgap1	MGI:1349423	protein_coding	-0.122272	7.91389	6.56557	0.0260743	0.270796
622675	Zfp827	MGI:2444807	protein_coding	0.725543	1.92313	6.55297	0.0261896	0.271503
74213	Rbm26	MGI:1921463	protein_coding	0.387975	4.61438	6.55271	0.026192	0.271503
12340	Capza1	MGI:106227	protein_coding	-0.0916769	10.3616	6.54373	0.0262745	0.272101
54387	Mcm3ap	MGI:1930089	protein_coding	0.244248	5.71936	6.5371	0.0263356	0.272475
27387	Sh2d3c	MGI:1351631	protein_coding	-0.156254	6.38311	6.53361	0.0263679	0.272517
26410	Map3k8	MGI:1346878	protein_coding	0.528384	2.50841	6.53128	0.0263895	0.272517
107526	Gimap4	MGI:1349656	protein_coding	-0.118671	10.148	6.52588	0.0264396	0.272777
17829	Muc1	MGI:97231	protein_coding	0.903572	1.61	6.51855	0.0265077	0.273221
74026	Msl1	MGI:1921276	protein_coding	0.166626	6.35741	6.51299	0.0265595	0.273464
21955	Tnnt1	MGI:1333868	protein_coding	1.03551	1.44949	6.51067	0.0265812	0.273464
231051	Kmt2c	MGI:2444959	protein_coding	0.47799	3.06725	6.49861	0.0266941	0.274367
109637	Upk1a	MGI:98911	protein_coding	1.03515	1.16503	6.4875	0.0267986	0.275183
72354	Ttc4	MGI:1919604	protein_coding	-0.414048	5.09599	6.57257	0.0268547	0.2755
216161	Sbno2	MGI:2448490	protein_coding	0.219999	5.56986	6.47822	0.0268864	0.275566
29875	Iqgap1	MGI:1352757	protein_coding	0.118892	8.4049	6.46983	0.0269659	0.275908
545938	Zfp607a	MGI:3584526	protein_coding	-0.645985	2.43805	6.46686	0.0269941	0.275908
66442	Spc25	MGI:1913692	protein_coding	0.237421	5.14006	6.4651	0.0270109	0.275908
12774	Ccr5	MGI:107182	protein_coding	-0.20814	9.28982	6.59248	0.0270318	0.275908
270685	Mthfd1l	MGI:1924836	protein_coding	0.152141	6.41175	6.46144	0.0270458	0.275908
73112	Abracl	MGI:1920362	protein_coding	-0.168972	8.41623	6.50636	0.0270784	0.275983
16155	Il10rb	MGI:109380	protein_coding	-0.203478	6.15603	6.4485	0.0271695	0.276439
12283	Cab39	MGI:107438	protein_coding	-0.111212	8.44645	6.44806	0.0271738	0.276439
80743	Vps16	MGI:2136772	protein_coding	0.304307	5.99094	6.50035	0.0272406	0.276682
432467	Hnrnph3	MGI:1926462	protein_coding	0.318974	3.92426	6.44031	0.0272482	0.276682
13482	Dpp4	MGI:94919	protein_coding	0.190873	6.4377	6.42771	0.0273698	0.277402
630146	Cd101	MGI:2685862	protein_coding	-0.252558	4.66158	6.4277	0.0273699	0.277402
226849	Ppp2r5a	MGI:2388479	protein_coding	-0.139891	8.27386	6.42127	0.0274321	0.277776
80280	Cdk5rap3	MGI:1933126	protein_coding	-0.240211	5.73261	6.4127	0.0275154	0.278154
217995	Heatr1	MGI:2442524	protein_coding	0.225754	5.75022	6.41219	0.0275203	0.278154
72338	Wdr89	MGI:1919588	protein_coding	0.439435	3.68724	6.40577	0.027583	0.27853
59035	Carm1	MGI:1913208	protein_coding	0.402018	4.47408	6.40262	0.0276137	0.278583
57319	Smpdl3a	MGI:1931437	protein_coding	-0.140996	6.87087	6.39771	0.0276618	0.278811
100855	Tbc1d14	MGI:1098708	protein_coding	-0.186325	6.39029	6.39487	0.0276897	0.278834
27029	Sgsh	MGI:1350341	protein_coding	-0.339455	4.97205	6.38999	0.0277376	0.27906
12700	Cish	MGI:103159	protein_coding	0.254676	5.35774	6.38172	0.027819	0.279303
20663	Sos2	MGI:98355	protein_coding	0.27997	4.64463	6.38128	0.0278233	0.279303
330171	Kctd10	MGI:2141207	protein_coding	-0.124659	7.36548	6.37975	0.0278384	0.279303
71330	Rcbtb1	MGI:1918580	protein_coding	0.158059	5.93504	6.37428	0.0278925	0.27959
15463	Agfg1	MGI:1333754	protein_coding	0.101283	7.64269	6.36622	0.0279724	0.280112
83431	Ndel1	MGI:1932915	protein_coding	-0.196158	5.38287	6.35793	0.0280549	0.280112
67456	Ergic2	MGI:1914706	protein_coding	-0.236952	6.18772	6.3564	0.0280701	0.280112
67474	Snap29	MGI:1914724	protein_coding	-0.172769	6.18699	6.35595	0.0280746	0.280112
78829	Spacdr	MGI:1926079	protein_coding	-0.1694	7.76402	6.37592	0.0280796	0.280112
74012	Rap2b	MGI:1921262	protein_coding	-0.154785	5.91412	6.35357	0.0280983	0.280112
73233	Zfp942	MGI:1920483	protein_coding	-0.468648	3.36309	6.33354	0.0282992	0.281832
381678	Zcwpw1	MGI:2685899	protein_coding	0.657993	2.71831	6.33006	0.0283342	0.281832
14359	Fxr1	MGI:104860	protein_coding	0.176222	5.98409	6.32868	0.0283482	0.281832
69590	Gpx8	MGI:1916840	protein_coding	-1.49153	0.0304865	6.31669	0.0284695	0.282574
16878	Lif	MGI:96787	protein_coding	2.32334	-0.429776	6.3162	0.0284744	0.282574
27999	Fam3c	MGI:107892	protein_coding	0.214692	5.47517	6.30903	0.0285472	0.283039
20168	Rtn3	MGI:1339970	protein_coding	-0.0948396	8.41538	6.30182	0.0286207	0.283495
16976	Lrpap1	MGI:96829	protein_coding	-0.293053	5.03233	6.29635	0.0286766	0.283495
231326	Aasdh	MGI:2442517	protein_coding	-0.731124	2.23584	6.2949	0.0286915	0.283495
59126	Nek6	MGI:1891638	protein_coding	0.801784	3.09646	6.37036	0.0286969	0.283495
107975	Pacs1	MGI:1277113	protein_coding	-0.186002	6.1372	6.29167	0.0287245	0.283512
69109	Ccnq	MGI:1916359	protein_coding	-0.229397	4.86454	6.28044	0.0288399	0.28417
71177	Ints13	MGI:1918427	protein_coding	-0.171533	6.06568	6.28013	0.0288431	0.28417
17975	Ncl	MGI:97286	protein_coding	0.176883	8.3369	6.32925	0.0289202	0.284673
20733	Spint2	MGI:1338031	protein_coding	0.201377	5.65234	6.26808	0.0289675	0.284755
211770	Trib1	MGI:2443397	protein_coding	-0.334446	4.29787	6.26554	0.0289939	0.284755
12983	Csf2rb	MGI:1339759	protein_coding	-2.24591	0.976546	6.31518	0.0290157	0.284755
67886	Camsap2	MGI:1922434	protein_coding	0.798451	2.11869	6.26118	0.0290392	0.284755
11363	Acadl	MGI:87866	protein_coding	-0.115542	7.56083	6.25766	0.0290757	0.284755
71783	Maskbp3	MGI:3845902	protein_coding	0.615362	2.05702	6.25572	0.029096	0.284755
66988	Lap3	MGI:1914238	protein_coding	0.270811	4.92718	6.25243	0.0291302	0.284755
56249	Actr8	MGI:1860775	protein_coding	-0.326466	4.54454	6.25179	0.0291369	0.284755
382117	Tcaim	MGI:1196217	protein_coding	0.62546	2.04062	6.24514	0.0292063	0.285178
229003	Helz2	MGI:2385169	protein_coding	0.187131	7.53268	6.28813	0.0292334	0.285189
227612	Tor4a	MGI:2442720	protein_coding	-0.177881	6.53034	6.23514	0.0293111	0.285692
18813	Pa2g4	MGI:894684	protein_coding	0.121831	7.68824	6.21782	0.0294936	0.287215
114249	Npnt	MGI:2148811	protein_coding	1.77327	-0.29697	6.2082	0.0295956	0.287498
381038	Parl	MGI:1277152	protein_coding	-0.296493	5.27975	6.20313	0.0296496	0.287498
15979	Ifngr1	MGI:107655	protein_coding	-0.134307	8.54687	6.2028	0.0296531	0.287498
216964	Trp53i13	MGI:1915125	protein_coding	0.277327	4.53965	6.20169	0.0296649	0.287498
20555	Slfn1	MGI:1313259	protein_coding	-0.14695	7.71923	6.20157	0.0296662	0.287498
216080	Ube2d1	MGI:2384911	protein_coding	-0.238069	4.91607	6.20024	0.0296804	0.287498
233781	Xylt1	MGI:2451073	protein_coding	0.586601	2.90292	6.18335	0.0298611	0.288992
260297	Prrt1	MGI:1932118	protein_coding	1.25892	0.535015	6.17923	0.0299054	0.289121
57740	Stk32c	MGI:2385336	protein_coding	-0.424002	3.54222	6.17719	0.0299273	0.289121
69069	Tmem273	MGI:1916319	protein_coding	-2.02047	-0.233229	6.16966	0.0300086	0.28965
207952	Klhl25	MGI:2668031	protein_coding	-0.197208	6.23182	6.16076	0.030105	0.289898
100702	Gbp6	MGI:2140937	protein_coding	0.119656	7.42215	6.16045	0.0301083	0.289898
73068	Fut11	MGI:1920318	protein_coding	-0.181365	5.5573	6.15994	0.0301138	0.289898
170460	Stard5	MGI:2156765	protein_coding	-0.454049	3.46204	6.15308	0.0301883	0.290326
18777	Lypla1	MGI:1344588	protein_coding	-0.121325	8.10179	6.15097	0.0302113	0.290326
23991	Cib1	MGI:1344418	protein_coding	-0.199089	5.99908	6.14329	0.0302952	0.290383
68095	Ociad1	MGI:1915345	protein_coding	-0.141577	7.68013	6.14042	0.0303265	0.290383
102640920	Pvrig	MGI:5596028	protein_coding	-0.791841	2.483	6.14037	0.0303271	0.290383
100041621	Gm3435	MGI:3810125	protein_coding	0.571264	2.97898	6.1399	0.0303322	0.290383
20181	Rxra	MGI:98214	protein_coding	0.281246	4.58196	6.13827	0.03035	0.290383
210710	Gab3	MGI:2387324	protein_coding	-0.531776	2.57848	6.13254	0.0304128	0.290729
68943	Pink1	MGI:1916193	protein_coding	-0.172096	6.01453	6.12492	0.0304966	0.291276
68653	Samm50	MGI:1915903	protein_coding	-0.157476	7.07284	6.11674	0.0305869	0.291798
100383	Bsdc1	MGI:1913466	protein_coding	-0.337008	4.45015	6.11514	0.0306046	0.291798
12894	Cpt1a	MGI:1098296	protein_coding	0.144413	6.53901	6.10331	0.0307358	0.29262
381319	Batf3	MGI:1925491	protein_coding	2.0366	-0.424252	6.10254	0.0307443	0.29262
17159	Man2b1	MGI:107286	protein_coding	-0.147872	7.841	6.09988	0.0307739	0.292647
68833	Pdcl3	MGI:1916083	protein_coding	0.157641	6.16481	6.08667	0.0309214	0.293779
108767	Pnrc1	MGI:1917838	protein_coding	0.182664	6.50867	6.08442	0.0309467	0.293779
51810	Hnrnpu	MGI:1858195	protein_coding	0.122573	8.27513	6.05997	0.0312223	0.295956
70223	Nars	MGI:1917473	protein_coding	0.0979509	7.51488	6.05927	0.0312301	0.295956
12662	Chm	MGI:892979	protein_coding	0.204005	5.65967	6.05468	0.0312822	0.296162
74157	Cmtr1	MGI:1921407	protein_coding	-0.159341	7.0451	6.05258	0.0313061	0.296162
69399	1700025G04Rik	MGI:1916649	protein_coding	-0.4052	4.62487	6.06924	0.0313554	0.296281
12484	Cd24a	MGI:88323	protein_coding	-0.547631	2.9069	6.04553	0.0313863	0.296281
56380	Arid3b	MGI:1930768	protein_coding	-0.433268	3.4598	6.04434	0.0313999	0.296281
70297	Gcc2	MGI:1917547	protein_coding	0.728448	1.93528	6.0375	0.031478	0.296334
76566	Rflnb	MGI:1923816	protein_coding	0.575722	2.44639	6.03543	0.0315018	0.296334
77683	Ehmt1	MGI:1924933	protein_coding	0.330348	4.95306	6.03262	0.031534	0.296334
17258	Mef2a	MGI:99532	protein_coding	-0.174512	6.3701	6.03041	0.0315593	0.296334
78523	Mrpl9	MGI:2137211	protein_coding	-0.211619	6.7524	6.05407	0.0315686	0.296334
70310	Plscr3	MGI:1917560	protein_coding	0.553457	3.19293	6.0226	0.0316491	0.296334
23849	Klf6	MGI:1346318	protein_coding	-0.0991649	8.72761	6.01984	0.0316809	0.296334
77697	Mmab	MGI:1924947	protein_coding	-0.571951	2.97346	6.0197	0.0316825	0.296334
17113	M6pr	MGI:96904	protein_coding	-0.0958425	8.50352	6.01713	0.0317121	0.296334
27979	Eif3b	MGI:106478	protein_coding	0.113928	7.81745	6.01501	0.0317367	0.296334
70387	Ttc9c	MGI:1917637	protein_coding	-0.145327	6.76716	6.01211	0.0317702	0.296334
73699	Ppp2r1b	MGI:1920949	protein_coding	-0.148582	6.55499	6.0112	0.0317807	0.296334
110639	Prps2	MGI:97776	protein_coding	0.125519	7.15804	6.01114	0.0317814	0.296334
20514	Slc1a5	MGI:105305	protein_coding	0.120097	7.26947	6.01049	0.0317889	0.296334
66498	Dda1	MGI:1913748	protein_coding	-0.161453	6.1961	6.00776	0.0318206	0.296334
52013	R3hcc1l	MGI:1196316	protein_coding	-0.353516	4.21475	6.00616	0.0318391	0.296334
19303	Pxn	MGI:108295	protein_coding	-0.12268	7.03839	5.99986	0.0319123	0.296398
212442	Lactb2	MGI:2442551	protein_coding	0.289999	4.97621	5.99923	0.0319196	0.296398
56018	Stard10	MGI:1860093	protein_coding	-0.26916	4.68744	5.99857	0.0319273	0.296398
56844	Tssc4	MGI:1861712	protein_coding	-0.256336	4.26736	5.9959	0.0319584	0.296435
70605	Zdhhc24	MGI:1917855	protein_coding	-0.404095	3.25016	5.98987	0.0320288	0.296806
11848	Rhoa	MGI:1096342	protein_coding	-0.0855587	9.6294	5.98782	0.0320527	0.296806
109006	Ciapin1	MGI:1922083	protein_coding	0.193373	5.38612	5.97973	0.0321475	0.297432
108705	Pttg1ip	MGI:2652132	protein_coding	-0.189286	5.83382	5.96679	0.0322998	0.298588
70209	Tmem143	MGI:1917459	protein_coding	-0.738897	3.20953	6.01531	0.0323391	0.298699
12349	Car2	MGI:88269	protein_coding	0.243136	6.96954	6.04043	0.0325201	0.300102
271564	Vps13a	MGI:2444304	protein_coding	0.279128	5.40678	5.94603	0.0325459	0.300102
108148	Galnt2	MGI:894694	protein_coding	-0.147008	6.74599	5.94164	0.0325982	0.300102
63913	Niban1	MGI:2137237	protein_coding	-0.294436	7.62469	6.17128	0.0326007	0.300102
66199	Commd4	MGI:1913449	protein_coding	0.194851	5.5481	5.93769	0.0326453	0.300178
71834	Zbtb43	MGI:1919084	protein_coding	0.535219	3.77698	5.95083	0.0326701	0.300178
67533	Ppfibp1	MGI:1914783	protein_coding	0.46157	3.53068	5.93385	0.0326913	0.300178
227099	Pms1	MGI:1202302	protein_coding	0.399426	3.79916	5.92878	0.0327521	0.300357
52626	Cdkn2aipnl	MGI:1261797	protein_coding	-0.121585	7.16004	5.92662	0.032778	0.300357
17191	Mbd2	MGI:1333813	protein_coding	-0.170862	7.92691	5.96071	0.032868	0.300357
226610	Fam78b	MGI:2443050	protein_coding	-1.21949	0.459682	5.91739	0.0328891	0.300357
270106	Rpl13	MGI:105922	protein_coding	0.109315	10.651	5.91539	0.0329132	0.300357
12035	Bcat1	MGI:104861	protein_coding	0.638293	3.50518	5.95028	0.0329924	0.300357
70560	Wars2	MGI:1917810	protein_coding	0.379484	3.51276	5.90835	0.0329984	0.300357
99650	4933434E20Rik	MGI:1914027	protein_coding	0.222861	5.65098	5.9069	0.033016	0.300357
74763	Naa60	MGI:1922013	protein_coding	-0.126634	6.80831	5.90678	0.0330173	0.300357
27984	Efhd2	MGI:106504	protein_coding	-0.0982557	8.75666	5.90633	0.0330229	0.300357
26360	Angptl2	MGI:1347002	protein_coding	0.877906	1.76162	5.90555	0.0330322	0.300357
NA	Gm49909	MGI:6270609	protein_coding	-0.126015	8.47685	5.90489	0.0330403	0.300357
672195	Gm10053	MGI:3704493	protein_coding	0.205402	6.30708	5.89892	0.0331128	0.300561
16792	Laptm5	MGI:108046	protein_coding	-0.141863	11.4827	5.91904	0.0331178	0.300561
68734	Ppp4r3a	MGI:1915984	protein_coding	0.161167	6.13257	5.8923	0.0331934	0.300997
13681	Eif4a1	MGI:95303	protein_coding	0.0987575	9.59181	5.88606	0.0332697	0.301439
216705	Clint1	MGI:2144243	protein_coding	0.115433	7.69121	5.88118	0.0333293	0.301499
73473	Iws1	MGI:1920723	protein_coding	0.252776	5.10569	5.88101	0.0333314	0.301499
243374	Gimap8	MGI:2685303	protein_coding	-0.109353	7.555	5.87603	0.0333926	0.301803
22589	Atrx	MGI:103067	protein_coding	0.362407	4.74843	5.87028	0.0334633	0.302192
21928	Tnfaip2	MGI:104960	protein_coding	1.17785	0.891157	5.86786	0.0334931	0.302192
327762	Dna2	MGI:2443732	protein_coding	0.389328	4.61917	5.87363	0.0335185	0.302192
64008	Aqp9	MGI:1891066	protein_coding	-1.54145	1.38768	5.8907	0.0336044	0.302547
217109	Utp18	MGI:1923402	protein_coding	0.210471	5.2328	5.85813	0.0336133	0.302547
17181	Matn2	MGI:109613	protein_coding	2.03424	0.629442	5.85969	0.0336907	0.302995
320495	Ipcef1	MGI:2444159	protein_coding	-0.0981969	7.59177	5.84731	0.0337476	0.303257
67154	Mtdh	MGI:1914404	protein_coding	0.130847	7.01738	5.84394	0.0337895	0.303384
23877	Fiz1	MGI:1344336	protein_coding	-0.313247	4.65586	5.83762	0.0338684	0.303843
170742	Sertad3	MGI:2180697	protein_coding	-0.314282	3.74082	5.83299	0.0339263	0.304113
15467	Eif2ak1	MGI:1353448	protein_coding	-0.154157	6.23929	5.82867	0.0339804	0.304331
19204	Ptafr	MGI:106066	protein_coding	-0.997288	0.768348	5.82661	0.0340062	0.304331
56348	Hsd17b12	MGI:1926967	protein_coding	0.161444	6.2998	5.82315	0.0340498	0.304471
19258	Ptpn4	MGI:1099792	protein_coding	-0.250713	6.3818	5.86645	0.0341277	0.304919
57377	Mogs	MGI:1929872	protein_coding	0.163914	6.78241	5.80396	0.0342921	0.305609
69743	Casz1	MGI:1196251	protein_coding	1.0527	0.863762	5.80296	0.0343047	0.305609
56376	Pdlim5	MGI:1927489	protein_coding	-0.184864	6.2898	5.80233	0.0343128	0.305609
207742	Rnf43	MGI:2442609	protein_coding	-1.17952	1.28141	5.80202	0.0343167	0.305609
385658	Nxpe3	MGI:2686598	protein_coding	-0.218199	5.10649	5.79175	0.0344474	0.306295
17684	Cited2	MGI:1306784	protein_coding	-0.170966	6.30262	5.791	0.0344569	0.306295
14605	Tsc22d3	MGI:1196284	protein_coding	-0.186379	5.36947	5.78559	0.034526	0.306295
16202	Ilk	MGI:1195267	protein_coding	-0.117682	7.53815	5.7855	0.0345272	0.306295
53621	Cnot4	MGI:1859026	protein_coding	-0.310288	4.35027	5.78439	0.0345413	0.306295
16993	Lta4h	MGI:96836	protein_coding	-0.104336	7.26733	5.78164	0.0345765	0.306295
243963	Zfp473	MGI:2442697	protein_coding	-1.07251	0.957281	5.78061	0.0345898	0.306295
233863	Gtf3c1	MGI:107887	protein_coding	0.318645	5.27594	5.79057	0.0346285	0.306389
26377	Dapp1	MGI:1347063	protein_coding	-0.341601	5.22886	5.80481	0.0346778	0.306577
77407	Rab35	MGI:1924657	protein_coding	-0.115703	7.18669	5.76251	0.0348227	0.30761
228421	Kif18a	MGI:2446977	protein_coding	0.323358	3.49458	5.75528	0.0349162	0.308055
211548	Nomo1	MGI:2385850	protein_coding	0.205866	5.71958	5.75309	0.0349446	0.308055
77853	Msl2	MGI:1925103	protein_coding	-0.119814	6.95962	5.75088	0.0349732	0.308055
108156	Mthfd1	MGI:1342005	protein_coding	0.2418	5.65651	5.74992	0.0349858	0.308055
107513	Ssr1	MGI:105082	protein_coding	-0.108034	7.88668	5.74455	0.0350556	0.308421
19122	Prnp	MGI:97769	protein_coding	0.742193	1.63433	5.74174	0.0350922	0.308496
66587	Fastk	MGI:1913837	protein_coding	-0.23576	4.7407	5.7367	0.035158	0.308826
19317	Qki	MGI:97837	protein_coding	0.304966	6.14676	5.81527	0.0352608	0.309225
218832	Polr3a	MGI:2681836	protein_coding	0.322217	3.62313	5.72713	0.0352833	0.309225
11949	Atp5c1	MGI:1261437	protein_coding	-0.0978884	8.88771	5.72676	0.0352882	0.309225
67542	Cog6	MGI:1914792	protein_coding	-0.231924	5.2625	5.71692	0.0354176	0.31011
66274	Lyrm9	MGI:1913524	protein_coding	-0.623478	2.98036	5.71449	0.0354497	0.310142
20848	Stat3	MGI:103038	protein_coding	0.113023	7.90197	5.69627	0.0356912	0.311617
269003	Sap130	MGI:1919782	protein_coding	0.451128	4.09508	5.69481	0.0357106	0.311617
320557	Fam169a	MGI:2444268	protein_coding	2.3772	-0.493939	5.69464	0.0357129	0.311617
70225	Ppil3	MGI:1917475	protein_coding	0.260605	5.0258	5.69319	0.0357323	0.311617
12009	Cep131	MGI:107440	protein_coding	1.4435	-0.110934	5.68508	0.0358405	0.312312
51792	Ppp2r1a	MGI:1926334	protein_coding	-0.0915509	8.19425	5.68196	0.0358822	0.312426
433771	Micos10	MGI:1913628	protein_coding	0.210037	6.58153	5.69473	0.035949	0.312671
100637	N4bp2l1	MGI:2140872	protein_coding	-0.213471	5.03122	5.67561	0.0359674	0.312671
102423	Hinfp	MGI:2429620	protein_coding	0.46205	3.63527	5.66884	0.0360584	0.313213
230514	Leprot	MGI:2687005	protein_coding	-0.151675	5.94561	5.66246	0.0361446	0.313712
68729	Trim37	MGI:2153072	protein_coding	0.276005	4.98535	5.65619	0.0362294	0.314199
14235	Foxm1	MGI:1347487	protein_coding	0.233407	5.14552	5.64674	0.0363577	0.314508
30927	Snai3	MGI:1353563	protein_coding	0.283941	4.07506	5.6449	0.0363828	0.314508
58521	Eid1	MGI:1889651	protein_coding	-0.149625	6.38393	5.64318	0.0364062	0.314508
240255	Ythdc2	MGI:2448561	protein_coding	0.334194	4.64155	5.64248	0.0364157	0.314508
270086	Ogfod1	MGI:2442978	protein_coding	-0.335282	5.0256	5.6518	0.036435	0.314508
67010	Rbm7	MGI:1914260	protein_coding	-0.147103	6.15682	5.64088	0.0364376	0.314508
105787	Prkaa1	MGI:2145955	protein_coding	-0.153762	5.94745	5.63341	0.0365397	0.31514
320214	Cfap91	MGI:2443598	protein_coding	2.17141	1.09184	5.70677	0.0366811	0.315906
15194	Htt	MGI:96067	protein_coding	0.169416	6.10712	5.62109	0.0367087	0.315906
11972	Atp6v0d1	MGI:1201778	protein_coding	-0.114035	6.82193	5.62063	0.0367151	0.315906
277463	Gpr107	MGI:2139054	protein_coding	-0.257525	6.13179	5.65348	0.0367853	0.316261
113868	Acaa1a	MGI:2148491	protein_coding	-0.127239	6.36592	5.60978	0.0368649	0.316663
269966	Nup98	MGI:109404	protein_coding	0.195189	5.6422	5.60796	0.03689	0.316663
54124	Cks1b	MGI:1889208	protein_coding	-0.145267	6.4015	5.59966	0.0370052	0.317403
16668	Krt18	MGI:96692	protein_coding	1.77695	-0.105043	5.59059	0.0371316	0.318237
102122	Psme3ip1	MGI:1919637	protein_coding	-0.192732	5.79415	5.58678	0.0371847	0.318342
219094	Khnyn	MGI:2451333	protein_coding	-0.171352	5.81867	5.58355	0.0372299	0.318342
22384	Eif4h	MGI:1341822	protein_coding	-0.0836768	8.93698	5.58317	0.0372352	0.318342
277854	Depdc5	MGI:2141101	protein_coding	0.318643	4.65037	5.58139	0.0372602	0.318342
76131	Depdc1a	MGI:1923381	protein_coding	0.195183	5.36428	5.57761	0.0373132	0.318546
380850	Gm5141	MGI:3779466	protein_coding	-1.13673	1.38939	5.57283	0.0373803	0.318691
27056	Irf5	MGI:1350924	protein_coding	0.400508	3.06799	5.57226	0.0373885	0.318691
50780	Rgs3	MGI:1354734	protein_coding	-0.153585	6.94838	5.55241	0.0376691	0.32082
216829	Mmgt2	MGI:2448491	protein_coding	-0.224286	4.88571	5.55045	0.0376969	0.32082
13685	Eif4ebp1	MGI:103267	protein_coding	0.447043	3.58782	5.54562	0.0377656	0.321155
72972	Ccser2	MGI:101859	protein_coding	-0.191874	5.78159	5.54259	0.0378088	0.321241
65102	Nif3l1	MGI:1929485	protein_coding	0.231527	4.72579	5.54079	0.0378345	0.321241
331401	Thoc2	MGI:2442413	protein_coding	0.26604	5.7618	5.54827	0.037875	0.321335
70650	Zcchc8	MGI:1917900	protein_coding	0.372383	5.2347	5.60119	0.0380328	0.322424
78943	Ern1	MGI:1930134	protein_coding	0.328128	3.44089	5.52327	0.0380856	0.322534
50931	Il27ra	MGI:1355318	protein_coding	0.130374	6.77592	5.52079	0.0381213	0.322534
20557	Slfn3	MGI:1329005	protein_coding	-0.306202	4.12349	5.5193	0.0381428	0.322534
57741	Noc2l	MGI:1931051	protein_coding	0.147782	6.15301	5.51632	0.0381858	0.322534
108014	Srsf9	MGI:104896	protein_coding	0.162432	5.76002	5.51435	0.0382142	0.322534
503610	Zdhhc18	MGI:3527792	protein_coding	-0.177124	7.71548	5.55734	0.0382282	0.322534
67711	Nsmce1	MGI:1914961	protein_coding	-0.200965	5.30843	5.51172	0.0382523	0.322534
59288	Dctn5	MGI:1891689	protein_coding	-0.143764	6.3327	5.50933	0.0382868	0.322577
381924	Itgad	MGI:3578624	protein_coding	-0.645353	2.21865	5.49598	0.0384808	0.323961
235461	Mindy2	MGI:2443086	protein_coding	-0.137911	6.10503	5.48953	0.0385748	0.324503
99138	Stard7	MGI:2139090	protein_coding	0.130846	6.60972	5.48359	0.0386618	0.324605
85031	Pla1a	MGI:1934677	protein_coding	1.14125	0.34027	5.48223	0.0386817	0.324605
66266	Eapp	MGI:1913516	protein_coding	-0.259457	5.64531	5.48173	0.0386891	0.324605
67976	Trabd	MGI:1915226	protein_coding	-0.167878	6.55727	5.47937	0.0387237	0.324605
59028	Rcl1	MGI:1913275	protein_coding	0.272702	4.13355	5.47296	0.0388179	0.324605
76747	Dapl1	MGI:1923997	protein_coding	0.768328	2.39966	5.472	0.038832	0.324605
234358	Zfp930	MGI:2675306	protein_coding	0.770027	3.00966	5.53328	0.0388369	0.324605
66923	Pbrm1	MGI:1923998	protein_coding	0.177881	6.35775	5.47024	0.0388579	0.324605
27756	Lsm2	MGI:90676	protein_coding	0.191267	5.18328	5.46959	0.0388676	0.324605
14960	H2-Aa	MGI:95895	protein_coding	0.317194	4.17796	5.4685	0.0388837	0.324605
232413	Clec12a	MGI:3040968	protein_coding	1.20167	1.63452	5.46647	0.0389136	0.324606
56210	Rev1	MGI:1929074	protein_coding	0.71674	1.99553	5.45874	0.039028	0.325313
217030	Synrg	MGI:1354742	protein_coding	-0.195499	6.11911	5.4492	0.0391696	0.326245
22682	Zfand5	MGI:1278334	protein_coding	-0.211894	5.63906	5.44085	0.0392942	0.327033
19338	Rab33b	MGI:1330805	protein_coding	-0.37995	4.24276	5.43705	0.0393511	0.327257
12795	Plk3	MGI:109604	protein_coding	0.331765	3.59402	5.43297	0.0394121	0.327516
16797	Lat	MGI:1342293	protein_coding	-0.0824655	8.88602	5.42975	0.0394605	0.327669
381062	Ermard	MGI:1917317	protein_coding	-0.477075	3.28272	5.42728	0.0394977	0.327729
70974	Pgm2l1	MGI:1918224	protein_coding	-0.222409	4.87852	5.42489	0.0395335	0.327777
19821	Rnf2	MGI:1101759	protein_coding	-0.19366	5.81764	5.42187	0.0395791	0.327907
218977	Dlgap5	MGI:2183453	protein_coding	-0.381288	4.61313	5.43295	0.0396294	0.328075
12454	Ccnk	MGI:1276106	protein_coding	-0.167327	5.93047	5.40386	0.0398517	0.32948
11769	Ap1s1	MGI:1098244	protein_coding	-0.156177	6.44831	5.40335	0.0398593	0.32948
68177	Ebpl	MGI:1915427	protein_coding	-0.213708	4.9435	5.39689	0.0399577	0.330005
20308	Ccl9	MGI:104533	protein_coding	-1.10708	1.04827	5.39514	0.0399844	0.330005
13427	Dync1i2	MGI:107750	protein_coding	-0.121472	6.79665	5.39186	0.0400345	0.330005
56418	Ykt6	MGI:1927550	protein_coding	-0.109658	7.31856	5.39127	0.0400435	0.330005
14360	Fyn	MGI:95602	protein_coding	-0.0870963	8.32465	5.38594	0.0401251	0.330427
66439	Borcs7	MGI:1913689	protein_coding	-0.40713	3.1073	5.38308	0.040169	0.330541
69171	Cnppd1	MGI:1916421	protein_coding	-0.142451	6.99916	5.36891	0.0403871	0.331939
56524	Pals2	MGI:1927340	protein_coding	0.162678	5.58652	5.3681	0.0403997	0.331939
68250	Ciao2a	MGI:1915500	protein_coding	-0.111328	7.15431	5.36399	0.0404632	0.332212
56430	Clip1	MGI:1928401	protein_coding	0.527115	3.25914	5.36196	0.0404947	0.332221
14011	Etv6	MGI:109336	protein_coding	0.25465	4.78868	5.35191	0.0406508	0.33295
102093	Phkb	MGI:97578	protein_coding	0.42222	4.15274	5.34955	0.0406874	0.33295
15510	Hspd1	MGI:96242	protein_coding	0.111408	8.11878	5.34716	0.0407247	0.33295
66840	Wdr45b	MGI:1914090	protein_coding	-0.194544	4.93509	5.34634	0.0407375	0.33295
109815	Selenos	MGI:95994	protein_coding	-0.17035	6.01333	5.34509	0.0407571	0.33295
13350	Dgat1	MGI:1333825	protein_coding	-0.166583	5.74537	5.3445	0.0407663	0.33295
67948	Fbxo28	MGI:1261890	protein_coding	-0.218294	5.64079	5.3302	0.0409903	0.33393
67074	Mon2	MGI:1914324	protein_coding	-0.205758	5.93314	5.33	0.0409935	0.33393
67392	4833420G17Rik	MGI:1914642	protein_coding	-0.235354	4.88926	5.32944	0.0410024	0.33393
121022	Mrps6	MGI:2153111	protein_coding	0.308421	4.65729	5.3272	0.0410377	0.33393
75627	Snapc1	MGI:1922877	protein_coding	0.434471	4.41191	5.36175	0.0410389	0.33393
58205	Pdcd1lg2	MGI:1930125	protein_coding	0.43525	2.85555	5.3209	0.041137	0.334072
56298	Atl2	MGI:1929492	protein_coding	0.248688	5.36666	5.32004	0.0411505	0.334072
100041546	Ly6c2	MGI:3712069	protein_coding	0.0778541	10.6035	5.31925	0.041163	0.334072
53314	Batf	MGI:1859147	protein_coding	0.151949	6.06082	5.31004	0.0413089	0.334072
66875	Swt1	MGI:1914125	protein_coding	0.297474	3.86816	5.30957	0.0413162	0.334072
102098	Arhgef18	MGI:2142567	protein_coding	-0.311539	5.24935	5.32505	0.0413366	0.334072
67230	Zfp329	MGI:1921283	protein_coding	-0.647289	2.69993	5.30822	0.0413377	0.334072
11820	App	MGI:88059	protein_coding	0.876157	1.22544	5.30551	0.0413807	0.334072
18750	Prkca	MGI:97595	protein_coding	0.235734	5.72839	5.30156	0.0414438	0.334072
52712	Zkscan6	MGI:1289293	protein_coding	-0.30338	3.85043	5.30123	0.041449	0.334072
18201	Nsmaf	MGI:1341864	protein_coding	-0.127919	7.52026	5.29744	0.0415094	0.334072
14682	Gnaq	MGI:95776	protein_coding	0.70462	2.41229	5.29742	0.0415097	0.334072
29809	Rabgap1l	MGI:1352507	protein_coding	0.157351	6.44232	5.29562	0.0415384	0.334072
234663	Dync1li2	MGI:107738	protein_coding	-0.188821	5.95945	5.29545	0.0415411	0.334072
231724	Rad9b	MGI:2385231	protein_coding	1.84041	-0.170121	5.29267	0.0415856	0.334072
20320	Nptn	MGI:108077	protein_coding	0.23245	7.04018	5.36374	0.0416524	0.334072
71521	Pds5a	MGI:1918771	protein_coding	0.168141	7.02741	5.28657	0.0416834	0.334072
30050	Fbxw2	MGI:1353435	protein_coding	-0.118528	6.82804	5.28638	0.0416864	0.334072
108912	Cdca2	MGI:1919787	protein_coding	0.335189	4.57322	5.28565	0.0416981	0.334072
319817	Rc3h2	MGI:2442789	protein_coding	0.396348	3.24041	5.27954	0.0417964	0.334072
77619	Prelid2	MGI:1924869	protein_coding	1.65561	0.839742	5.27649	0.0418455	0.334072
75320	Etnk1	MGI:1922570	protein_coding	-0.100837	7.96736	5.27641	0.0418468	0.334072
67241	Smc6	MGI:1914491	protein_coding	0.205161	6.07797	5.27595	0.0418542	0.334072
20706	Serpinb9b	MGI:894668	protein_coding	-1.20599	1.0957	5.2753	0.0418647	0.334072
227377	Farp2	MGI:2385126	protein_coding	2.09301	-0.773629	5.27479	0.0418729	0.334072
75612	Gns	MGI:1922862	protein_coding	-0.219918	5.11096	5.27342	0.0418951	0.334072
57916	Tnfrsf13b	MGI:1889411	protein_coding	-0.291895	5.44925	5.28786	0.041914	0.334072
57915	Tbc1d1	MGI:1889508	protein_coding	0.201223	5.72893	5.27121	0.0419307	0.334072
109333	Pkn2	MGI:109211	protein_coding	-0.208335	5.25506	5.26874	0.0419707	0.334072
16975	Lrp8	MGI:1340044	protein_coding	-0.876837	2.94927	5.34335	0.0419729	0.334072
77573	Vps33a	MGI:1924823	protein_coding	-0.235893	5.5429	5.25823	0.0421411	0.334729
22630	Ywhaq	MGI:891963	protein_coding	-0.105649	8.48892	5.25667	0.0421666	0.334729
22142	Tuba1a	MGI:98869	protein_coding	-0.114867	8.7674	5.25614	0.042175	0.334729
13858	Eps15	MGI:104583	protein_coding	0.151045	6.59447	5.25597	0.0421779	0.334729
72042	Cotl1	MGI:1919292	protein_coding	-0.0824685	11.3623	5.2532	0.042223	0.334845
330695	Ctxn1	MGI:88566	protein_coding	1.22485	0.285987	5.24564	0.0423464	0.335186
67922	Fam32a	MGI:1915172	protein_coding	-0.130942	6.73872	5.24538	0.0423507	0.335186
244059	Chd2	MGI:2448567	protein_coding	-0.505515	4.21658	5.30887	0.042358	0.335186
18707	Pik3cd	MGI:1098211	protein_coding	-0.12959	8.47499	5.24158	0.0424128	0.335377
231713	Naa25	MGI:2442563	protein_coding	0.287765	4.40448	5.23659	0.0424947	0.335782
66989	Kctd20	MGI:1914239	protein_coding	-0.155328	6.93649	5.23459	0.0425276	0.335799
16985	Lsp1	MGI:96832	protein_coding	-0.0846145	9.46445	5.22472	0.0426902	0.336358
68259	Ift80	MGI:1915509	protein_coding	0.290254	4.51616	5.22354	0.0427097	0.336358
68618	Eola1	MGI:1915868	protein_coding	-0.288918	4.13008	5.22043	0.0427611	0.336358
70349	Copb1	MGI:1917599	protein_coding	-0.101383	8.1181	5.2203	0.0427632	0.336358
228875	Slc35c2	MGI:2385166	protein_coding	-0.239614	5.31019	5.22014	0.042766	0.336358
74136	Sec14l1	MGI:1921386	protein_coding	-0.170798	5.673	5.21868	0.0427902	0.336358
66190	Acer3	MGI:1913440	protein_coding	0.438608	4.08592	5.22366	0.0428136	0.336358
140570	Plxnb2	MGI:2154239	protein_coding	2.12577	1.03387	5.28244	0.0428686	0.336547
74385	Ap5m1	MGI:1921635	protein_coding	-0.212027	5.71846	5.21133	0.042912	0.336625
20354	Sema4d	MGI:109244	protein_coding	-0.172824	8.91613	5.27805	0.04294	0.336625
224705	Vps52	MGI:1330304	protein_coding	-0.144375	6.67639	5.2041	0.0430324	0.337108
16419	Itgb5	MGI:96614	protein_coding	1.55759	0.0729198	5.19842	0.0431272	0.33722
14282	Fosb	MGI:95575	protein_coding	0.25629	4.8294	5.19731	0.0431457	0.33722
117592	B3galt6	MGI:2152819	protein_coding	0.36656	3.01794	5.1971	0.0431493	0.33722
76332	Cog2	MGI:1923582	protein_coding	0.255356	5.0971	5.19297	0.0432184	0.33722
14635	Galk1	MGI:95730	protein_coding	0.230969	4.63056	5.19268	0.0432233	0.33722
20964	Syn1	MGI:98460	protein_coding	1.9221	-0.32455	5.19217	0.0432318	0.33722
56786	Tmem9b	MGI:1915254	protein_coding	-0.121412	7.05385	5.18433	0.0433636	0.337469
72472	Slc16a10	MGI:1919722	protein_coding	-0.24772	5.77911	5.18284	0.0433887	0.337469
210529	Mettl14	MGI:2442926	protein_coding	0.217164	4.66693	5.18072	0.0434243	0.337469
225651	Mppe1	MGI:2661311	protein_coding	-0.161703	5.82367	5.17916	0.0434506	0.337469
320790	Chd7	MGI:2444748	protein_coding	0.499086	4.57303	5.25117	0.0434597	0.337469
320435	Rinl	MGI:2444024	protein_coding	-0.0985362	7.59284	5.17571	0.0435089	0.337469
24051	Sgcb	MGI:1346523	protein_coding	-0.262122	3.9495	5.17551	0.0435123	0.337469
244238	Mrgpre	MGI:2441884	protein_coding	-0.669558	2.20912	5.17405	0.0435369	0.337469
55951	Mpc1	MGI:1915240	protein_coding	-0.138713	6.35671	5.17378	0.0435414	0.337469
67163	Ccdc47	MGI:1914413	protein_coding	-0.171008	6.41306	5.16225	0.0437371	0.338746
234736	Rfwd3	MGI:2384584	protein_coding	0.12113	7.27123	5.15821	0.0438059	0.339039
12771	Ccr3	MGI:104616	protein_coding	-1.03012	0.730825	5.15306	0.0438937	0.339208
218975	Mapk1ip1l	MGI:2444022	protein_coding	-0.100747	7.60975	5.15264	0.0439009	0.339208
56207	Uchl5	MGI:1914848	protein_coding	0.156433	5.87772	5.15147	0.0439209	0.339208
71778	Klhl5	MGI:1919028	protein_coding	-0.338773	3.93467	5.14264	0.0440721	0.339598
630415	Trav14d-1	MGI:3651279	TR_V_gene	-0.164184	8.88976	5.20813	0.0440955	0.339598
100043204	Trav14n-1	MGI:3642439	TR_V_gene	-0.164184	8.88976	5.20813	0.0440955	0.339598
170748	Smco4	MGI:3039636	protein_coding	0.394421	3.97053	5.14127	0.0440956	0.339598
106585	Ankrd12	MGI:1914357	protein_coding	-0.900668	3.00919	5.22362	0.0441752	0.339972
11677	Akr1b3	MGI:1353494	protein_coding	-0.0932847	7.92369	5.13339	0.0442311	0.340125
68023	Pdf	MGI:1915273	protein_coding	0.455429	3.14239	5.13035	0.0442836	0.340125
228714	Kat14	MGI:1917264	protein_coding	-0.309828	4.4017	5.13007	0.0442884	0.340125
20970	Sdc3	MGI:1349163	protein_coding	-0.276367	4.2476	5.12308	0.0444094	0.340815
15191	Hdgf	MGI:1194494	protein_coding	-0.0998969	7.72647	5.11875	0.0444844	0.341151
70885	Ints10	MGI:1918135	protein_coding	-0.162763	5.63386	5.11556	0.0445397	0.341336
66212	Sec61b	MGI:1913462	protein_coding	-0.10599	7.76099	5.11118	0.044616	0.341681
18643	Pfn1	MGI:97549	protein_coding	-0.0729185	11.1257	5.10891	0.0446556	0.341745
66171	Pgls	MGI:1913421	protein_coding	-0.132713	6.01976	5.10091	0.0447954	0.342123
233038	Nccrp1	MGI:2685009	protein_coding	0.344607	3.39281	5.1009	0.0447956	0.342123
67894	Dennd10	MGI:1915144	protein_coding	-0.219294	4.67713	5.09946	0.0448208	0.342123
19335	Rab23	MGI:99833	protein_coding	0.601778	2.11045	5.09892	0.0448302	0.342123
56722	Litaf	MGI:1929512	protein_coding	-0.123172	7.43658	5.09712	0.0448618	0.342126
100042179	Pam16l	MGI:3704359	protein_coding	0.450064	3.37937	5.09356	0.0449243	0.342364
240174	Thada	MGI:3039623	protein_coding	-0.253229	5.58882	5.08771	0.045027	0.342542
319622	Itpripl2	MGI:2442416	protein_coding	0.265502	4.92949	5.08695	0.0450405	0.342542
15547	Trmt2a	MGI:96270	protein_coding	0.274133	4.91042	5.08688	0.0450417	0.342542
226432	Ipo9	MGI:1918944	protein_coding	-0.162109	6.45606	5.08119	0.0451421	0.343067
20340	Glg1	MGI:104967	protein_coding	0.140762	6.98446	5.07439	0.0452625	0.343743
237847	Rtn4rl1	MGI:2661375	protein_coding	-0.26081	4.21083	5.07255	0.0452951	0.343752
227835	Gtdc1	MGI:2444269	protein_coding	-0.420881	3.64053	5.06275	0.0454693	0.344064
22334	Vdac2	MGI:106915	protein_coding	-0.0955459	7.97985	5.06232	0.045477	0.344064
70572	Ipo5	MGI:1917822	protein_coding	0.116311	7.66137	5.06178	0.0454865	0.344064
105988	Espl1	MGI:2146156	protein_coding	0.232987	5.84057	5.06098	0.0455009	0.344064
77891	Ube2s	MGI:1925141	protein_coding	0.100114	7.76701	5.05951	0.045527	0.344064
20684	Sp100	MGI:109561	protein_coding	-0.109614	9.28754	5.05703	0.0455714	0.344064
15107	Hadh	MGI:96009	protein_coding	-0.15535	6.02353	5.05504	0.045607	0.344064
71704	Arhgef3	MGI:1918954	protein_coding	-0.119171	7.2774	5.05484	0.0456106	0.344064
68337	Crip2	MGI:1915587	protein_coding	0.245956	4.16986	5.05339	0.0456365	0.344064
13713	Elk3	MGI:101762	protein_coding	0.148343	6.25465	5.05031	0.0456916	0.344064
69596	Ap5s1	MGI:1916846	protein_coding	-0.42058	3.15113	5.0501	0.0456954	0.344064
16913	Psmb8	MGI:1346527	protein_coding	-0.0787748	9.53434	5.04533	0.0457811	0.344064
20190	Ryr1	MGI:99659	protein_coding	-0.818783	1.89269	5.04494	0.0457881	0.344064
16401	Itga4	MGI:96603	protein_coding	-0.0810438	10.045	5.04442	0.0457974	0.344064
56404	Trip4	MGI:1928469	protein_coding	-0.153097	6.10368	5.04382	0.0458081	0.344064
226757	Wdr26	MGI:1923825	protein_coding	0.107112	8.23807	5.03796	0.0459137	0.344621
12257	Tspo	MGI:88222	protein_coding	-0.0894194	7.99998	5.03299	0.0460034	0.34469
242585	Slc35d1	MGI:2140361	protein_coding	-0.369874	3.21031	5.03217	0.0460182	0.34469
15273	Hivep2	MGI:1338076	protein_coding	0.199667	5.21935	5.03121	0.0460357	0.34469
72027	Slc39a4	MGI:1919277	protein_coding	0.28132	5.23089	5.02846	0.0460854	0.34469
69863	Ttc39b	MGI:1917113	protein_coding	0.0900795	8.06722	5.0275	0.0461027	0.34469
71361	Aifm2	MGI:1918611	protein_coding	0.837761	1.43546	5.02699	0.0461121	0.34469
74479	Snx11	MGI:1921729	protein_coding	-0.287289	4.17375	5.02035	0.0462325	0.345166
78339	Ttyh3	MGI:1925589	protein_coding	-0.232503	5.23436	5.02	0.0462389	0.345166
81845	Gpank1	MGI:2148975	protein_coding	-0.199497	4.91616	5.01821	0.0462715	0.345174
26408	Map3k5	MGI:1346876	protein_coding	0.363111	3.4842	5.01285	0.0463693	0.345668
213439	Gpr174	MGI:2685222	protein_coding	-0.129485	6.713	5.01093	0.0464043	0.345693
72344	Usp36	MGI:1919594	protein_coding	-0.329402	3.68375	5.00795	0.0464588	0.345776
14828	Hspa5	MGI:95835	protein_coding	0.126489	9.40129	5.00686	0.0464787	0.345776
56403	Syncrip	MGI:1891690	protein_coding	0.107706	7.66808	5.00048	0.0465956	0.34641
16912	Psmb9	MGI:1346526	protein_coding	-0.0965805	8.28962	4.99821	0.0466374	0.346485
18106	Cd244a	MGI:109294	protein_coding	-0.331541	4.12628	4.99144	0.046762	0.346581
69504	Zfp932	MGI:1916754	protein_coding	0.484852	2.99529	4.99119	0.0467665	0.346581
12175	Bnip2	MGI:109327	protein_coding	-0.11094	7.11928	4.99044	0.0467804	0.346581
12453	Ccni	MGI:1341077	protein_coding	-0.099374	8.94638	4.98847	0.0468167	0.346581
13417	Dnah8	MGI:107714	protein_coding	-0.445677	3.76047	4.98738	0.0468368	0.346581
13209	Ddx6	MGI:104976	protein_coding	-0.10635	8.76233	4.98718	0.0468405	0.346581
74016	Phf19	MGI:1921266	protein_coding	0.416109	4.33256	4.99758	0.0469736	0.346971
30838	Fbxw4	MGI:1354698	protein_coding	-0.359268	3.69004	4.97955	0.0469817	0.346971
57773	Wdr4	MGI:1889002	protein_coding	0.415944	3.39423	4.97906	0.0469908	0.346971
104416	Bap1	MGI:1206586	protein_coding	-0.180632	5.67661	4.97394	0.047086	0.346971
15040	H2-T23	MGI:95957	protein_coding	-0.0911863	9.09616	4.97346	0.0470949	0.346971
19725	Rfx2	MGI:106583	protein_coding	-0.783381	1.83101	4.97343	0.0470954	0.346971
20498	Slc12a4	MGI:1309465	protein_coding	-0.390332	5.06122	5.03422	0.0471379	0.346971
16206	Lrig1	MGI:107935	protein_coding	0.724637	2.46837	4.97066	0.047147	0.346971
65221	Slc15a3	MGI:1929691	protein_coding	0.647491	2.0848	4.96808	0.047195	0.346973
68728	Trp53inp2	MGI:1915978	protein_coding	-0.262307	4.55652	4.96724	0.0472107	0.346973
77605	H2az2	MGI:1924855	protein_coding	-0.167377	6.85678	4.96316	0.0472869	0.3473
53978	Lpar2	MGI:1858422	protein_coding	-0.349554	4.12636	4.95895	0.0473657	0.347645
259104	Olfr613	MGI:3030447	protein_coding	1.7157	-0.648637	4.95222	0.0474919	0.347942
13026	Pcyt1a	MGI:88557	protein_coding	-0.213521	4.58805	4.95216	0.0474929	0.347942
66500	Slc30a7	MGI:1913750	protein_coding	0.56619	5.88207	5.19324	0.0475016	0.347942
72662	Dis3	MGI:1919912	protein_coding	0.318652	4.46092	4.94736	0.0475831	0.348091
16565	Kif21b	MGI:109234	protein_coding	-0.141074	6.80603	4.94431	0.0476407	0.348091
18559	Pctp	MGI:107375	protein_coding	0.650036	2.1564	4.9369	0.0477807	0.348091
18634	Pex7	MGI:1321392	protein_coding	-0.223224	4.56906	4.93674	0.0477838	0.348091
98402	Sh3bp4	MGI:2138297	protein_coding	1.54415	0.19663	4.93665	0.0477854	0.348091
68015	Trap1	MGI:1915265	protein_coding	0.1575	6.3754	4.9361	0.0477958	0.348091
238447	Igha	MGI:96444	IG_C_gene	1.64145	0.678481	4.93576	0.0478022	0.348091
67959	Puf60	MGI:1915209	protein_coding	-0.11278	6.9307	4.93527	0.0478115	0.348091
72284	LTO1	MGI:1919534	protein_coding	-0.400196	3.2419	4.93475	0.0478213	0.348091
12514	Cd68	MGI:88342	protein_coding	-0.299902	4.48075	4.93376	0.0478402	0.348091
76044	Ncapg2	MGI:1923294	protein_coding	0.178613	6.6098	4.9314	0.0478848	0.348123
13001	Csnk2b	MGI:88548	protein_coding	-0.0991248	7.85053	4.93017	0.0479082	0.348123
75553	Zc3h14	MGI:1919824	protein_coding	0.153309	6.18634	4.92846	0.0479408	0.348128
68867	Rnf122	MGI:1916117	protein_coding	1.07596	0.648534	4.92591	0.0479891	0.348247
223254	Farp1	MGI:2446173	protein_coding	0.386791	3.49583	4.9227	0.0480504	0.348461
233208	Scaf1	MGI:2141980	protein_coding	0.344657	5.48642	4.97397	0.0482513	0.348907
56291	Styx	MGI:1891150	protein_coding	0.187591	5.85782	4.91173	0.0482599	0.348907
68497	Arel1	MGI:1915747	protein_coding	-0.212208	7.07434	4.97254	0.0482781	0.348907
74108	Parn	MGI:1921358	protein_coding	0.174082	5.2514	4.90984	0.0482961	0.348907
19247	Ptpn11	MGI:99511	protein_coding	0.158807	6.88466	4.90624	0.0483652	0.348907
667823	Trim5	MGI:3646853	protein_coding	-0.257258	4.35699	4.90533	0.0483827	0.348907
66573	Dzip1	MGI:1914311	protein_coding	1.41702	0.42469	4.90308	0.0484259	0.348907
20440	St6gal1	MGI:108470	protein_coding	1.03068	1.72352	4.9024	0.0484389	0.348907
81000	Rad54l2	MGI:1933196	protein_coding	-0.247037	4.88172	4.90189	0.0484488	0.348907
66596	Gtf3a	MGI:1913846	protein_coding	0.135282	6.07447	4.90012	0.0484828	0.348907
22376	Was	MGI:105059	protein_coding	-0.0997523	7.69274	4.89885	0.0485073	0.348907
67843	Slc35a4	MGI:1915093	protein_coding	-0.173248	6.58222	4.89794	0.0485248	0.348907
97165	Hmgb2	MGI:96157	protein_coding	-0.124992	10.2102	4.90188	0.0485595	0.348907
235611	Plxnb1	MGI:2154238	protein_coding	1.63214	0.940459	4.90142	0.0485683	0.348907
19171	Psmb10	MGI:1096380	protein_coding	-0.147747	7.96804	4.90942	0.0485905	0.348907
231659	Gcn1	MGI:2444248	protein_coding	0.408948	5.85536	5.03446	0.0490323	0.351684
71148	Mier1	MGI:1918398	protein_coding	0.123236	6.98262	4.87132	0.0490415	0.351684
75209	Sv2c	MGI:1922459	protein_coding	1.0847	2.17418	4.92985	0.0490868	0.351778
58801	Pmaip1	MGI:1930146	protein_coding	0.175967	5.26827	4.8647	0.0491709	0.35215
66306	Fam53c	MGI:1913556	protein_coding	-0.156708	6.02026	4.85777	0.0493069	0.352549
23980	Pebp1	MGI:1344408	protein_coding	0.12727	6.91623	4.85494	0.0493626	0.352549
54139	Irf6	MGI:1859211	protein_coding	1.30445	1.21039	4.85473	0.0493666	0.352549
53761	Prrc2a	MGI:1915467	protein_coding	0.215313	7.16208	4.91955	0.049368	0.352549
69617	Pitrm1	MGI:1916867	protein_coding	0.246223	4.38255	4.85366	0.0493878	0.352549
56048	Lgals8	MGI:1928481	protein_coding	-0.215141	5.02639	4.84991	0.0494616	0.352846
53323	Ube2k	MGI:1858216	protein_coding	0.178142	5.91917	4.84729	0.0495134	0.352985
18245	Oaz1	MGI:109433	protein_coding	-0.123219	9.65477	4.84342	0.04959	0.353301
70827	Trak2	MGI:1918077	protein_coding	0.300888	5.91064	4.90526	0.0496439	0.353454
214048	Larp1b	MGI:1914604	protein_coding	0.406407	3.54943	4.83813	0.0496948	0.353586
433864	Nom1	MGI:1861749	protein_coding	-0.44638	4.72082	4.89953	0.0497549	0.353784
320487	Heatr5a	MGI:2444133	protein_coding	0.306081	4.48478	4.83129	0.0498308	0.354093
109095	Rbm15b	MGI:1923598	protein_coding	0.183355	5.73401	4.82954	0.0498657	0.354111
71742	Ulk3	MGI:1918992	protein_coding	-0.366435	4.38296	4.82484	0.0499593	0.354546
114714	Rad51c	MGI:2150020	protein_coding	0.36634	3.93857	4.81936	0.0500691	0.354884
106205	Zc3h7a	MGI:2445044	protein_coding	-0.290522	4.85102	4.81922	0.0500719	0.354884
70218	Kif18b	MGI:2446979	protein_coding	0.194392	4.89762	4.81748	0.0501066	0.3549
12051	Bcl3	MGI:88140	protein_coding	0.195972	5.69026	4.81206	0.0502154	0.355441
17876	Myef2	MGI:104592	protein_coding	0.257084	4.73059	4.80988	0.0502594	0.355522
234796	Klhl36	MGI:2385305	protein_coding	-0.295988	3.82483	4.8033	0.050392	0.356229
98365	Slamf9	MGI:1923692	protein_coding	1.66003	-0.673396	4.79912	0.0504763	0.356595
212427	Hjurp	MGI:2685821	protein_coding	0.177495	6.67978	4.79232	0.050614	0.357337
71472	Usp19	MGI:1918722	protein_coding	-0.193715	6.59392	4.80333	0.0506755	0.35754
81896	Ift122	MGI:1932386	protein_coding	1.95125	-0.405832	4.78499	0.0507631	0.357912
20597	Smpd1	MGI:98325	protein_coding	-0.192706	6.27342	4.78349	0.0507936	0.357912
73681	Trmt11	MGI:1920931	protein_coding	0.333568	3.56913	4.78139	0.0508365	0.357983
14319	Fth1	MGI:95588	protein_coding	0.0801368	9.35732	4.77233	0.0510216	0.358375
105886298	Cmc4	MGI:5637812	protein_coding	0.587487	1.80336	4.77184	0.0510318	0.358375
11798	Xiap	MGI:107572	protein_coding	-0.116015	7.2663	4.77069	0.0510553	0.358375
56736	Rnf14	MGI:1929668	protein_coding	-0.18215	5.89321	4.7705	0.0510591	0.358375
70408	Polr3f	MGI:1924086	protein_coding	-0.25165	5.10696	4.7697	0.0510757	0.358375
15516	Hsp90ab1	MGI:96247	protein_coding	0.0826716	10.4367	4.76906	0.0510888	0.358375
108121	U2af1	MGI:98884	protein_coding	0.137465	6.54818	4.76695	0.0511321	0.358449
76501	Commd9	MGI:1923751	protein_coding	0.790827	3.04885	4.82034	0.0513229	0.359556
213006	Mfsd4a	MGI:2442786	protein_coding	0.387791	3.65708	4.75236	0.0514329	0.359898
74351	Ddx23	MGI:1921601	protein_coding	0.340119	4.99564	4.7799	0.0514514	0.359898
328833	Treml2	MGI:2147038	protein_coding	0.633638	3.05818	4.77171	0.0514704	0.359898
209462	Hace1	MGI:2446110	protein_coding	-0.26174	4.18885	4.74427	0.0516006	0.360481
70123	Nbdy	MGI:1917373	protein_coding	0.429805	3.10398	4.74094	0.0516698	0.360481
20688	Sp4	MGI:107595	protein_coding	0.157301	6.42481	4.74001	0.0516891	0.360481
11920	Atm	MGI:107202	protein_coding	0.361167	5.53911	4.81191	0.0517026	0.360481
57314	Nelfcd	MGI:1926424	protein_coding	0.217594	5.24299	4.7386	0.0517186	0.360481
227541	Camk1d	MGI:2442190	protein_coding	0.201236	5.26599	4.73138	0.0518692	0.3613
26372	Clcn6	MGI:1347049	protein_coding	0.51549	3.02806	4.72923	0.0519142	0.361383
226153	Twnk	MGI:2137410	protein_coding	0.425338	2.60063	4.72545	0.0519932	0.361614
73674	Wdr75	MGI:1920924	protein_coding	-0.372879	4.67024	4.75265	0.0520134	0.361614
66631	Mfsd14b	MGI:1913881	protein_coding	-0.143011	6.82643	4.72224	0.0520606	0.361712
12531	Cdc25b	MGI:99701	protein_coding	0.0913657	7.72946	4.71848	0.0521396	0.361849
232334	Vgll4	MGI:2652840	protein_coding	-0.122493	6.1526	4.71755	0.0521591	0.361849
14339	Aktip	MGI:3693832	protein_coding	0.425392	3.01237	4.71658	0.0521796	0.361849
12562	Cdh5	MGI:105057	protein_coding	-1.27128	-0.265528	4.71371	0.0522402	0.36204
171285	Havcr2	MGI:2159682	protein_coding	-0.117661	7.12899	4.71138	0.0522893	0.362151
108652	Slc35b3	MGI:1913978	protein_coding	-0.294742	4.04838	4.70544	0.0524147	0.362789
70579	Zc3h11a	MGI:1917829	protein_coding	-0.531331	5.03086	4.85519	0.052483	0.363032
20649	Sntb1	MGI:101781	protein_coding	0.193386	5.05741	4.69946	0.0525415	0.363207
19038	Ppic	MGI:97751	protein_coding	0.51277	3.0172	4.69711	0.0525914	0.363309
74097	Pop7	MGI:1921347	protein_coding	0.226434	4.46284	4.69564	0.0526227	0.363309
12580	Cdkn2c	MGI:105388	protein_coding	0.221568	5.67539	4.68922	0.0527596	0.364024
80289	Lysmd3	MGI:1915906	protein_coding	-0.197606	5.63822	4.6837	0.0528775	0.364265
70591	5730455P16Rik	MGI:1917841	protein_coding	-0.405205	3.37855	4.68299	0.0528926	0.364265
69094	Tmem160	MGI:1916344	protein_coding	-0.147839	6.50382	4.68052	0.0529455	0.364265
104394	E2f4	MGI:103012	protein_coding	-0.116105	6.7155	4.68018	0.052953	0.364265
24061	Smc1a	MGI:1344345	protein_coding	0.261567	5.67185	4.6927	0.0529796	0.364265
71147	Oxsm	MGI:1918397	protein_coding	-0.279091	4.39205	4.67825	0.0529942	0.364265
434794	Xlr4a	MGI:3574098	protein_coding	0.262693	4.46692	4.66977	0.0531765	0.364774
233893	Zfp764	MGI:2443580	protein_coding	0.410423	2.89339	4.66959	0.0531803	0.364774
20744	Strbp	MGI:104626	protein_coding	0.250039	4.97955	4.66894	0.0531944	0.364774
19090	Prkdc	MGI:104779	protein_coding	0.224707	4.91501	4.6686	0.0532018	0.364774
68195	Rnaset2b	MGI:3702087	protein_coding	-0.106258	8.07187	4.66445	0.0532914	0.365159
68736	Tyw5	MGI:1915986	protein_coding	-0.414325	3.22184	4.65936	0.0534014	0.365684
27215	Azi2	MGI:1351332	protein_coding	-0.15343	6.73886	4.65605	0.0534731	0.365736
98415	Nucks1	MGI:1934811	protein_coding	-0.0855658	7.79627	4.65498	0.0534964	0.365736
329877	Dennd4c	MGI:1914769	protein_coding	-0.133135	6.61341	4.65371	0.0535239	0.365736
259300	Ehd2	MGI:2154274	protein_coding	1.53309	-0.240554	4.65149	0.053572	0.365736
70028	Dop1b	MGI:1917278	protein_coding	-0.287812	5.41705	4.67171	0.0535762	0.365736
13852	Stx2	MGI:108059	protein_coding	-0.358283	3.35776	4.64969	0.0536113	0.365748
208266	Dot1l	MGI:2143886	protein_coding	0.327389	4.2813	4.64788	0.0536507	0.365788
66131	Tipin	MGI:1921571	protein_coding	0.22493	5.95729	4.6487	0.053747	0.366216
67870	Enoph1	MGI:1915120	protein_coding	0.275424	4.29105	4.63592	0.0539118	0.366957
246703	Naxe	MGI:2180167	protein_coding	-0.167133	5.20645	4.63542	0.0539228	0.366957
68051	Nutf2	MGI:1915301	protein_coding	-0.681362	3.58248	4.69352	0.0539615	0.366992
57312	Mrps31	MGI:1913153	protein_coding	0.337217	3.55927	4.62701	0.0541075	0.367756
68385	Tlcd1	MGI:1915572	protein_coding	1.08817	0.88987	4.62445	0.0541639	0.367911
319594	Hif1an	MGI:2442345	protein_coding	-0.159695	5.55903	4.62156	0.0542276	0.368115
28105	Trim36	MGI:106264	protein_coding	0.516162	2.07994	4.61666	0.0543357	0.368451
381629	Atraid	MGI:1918918	protein_coding	-0.190829	5.05139	4.61627	0.0543445	0.368451
12493	Cd37	MGI:88330	protein_coding	-0.100236	7.34513	4.61461	0.0543812	0.368472
67223	Rrp15	MGI:1914473	protein_coding	0.33819	3.37984	4.60527	0.0545883	0.369645
192897	Itgb4	MGI:96613	protein_coding	2.09795	0.10542	4.59855	0.054738	0.37043
320234	Ccdc66	MGI:2443639	protein_coding	0.633919	1.9451	4.59282	0.0548661	0.370714
12606	Cebpa	MGI:99480	protein_coding	0.904419	1.11402	4.59096	0.0549077	0.370714
240068	Zfp563	MGI:2677168	protein_coding	0.874778	2.37968	4.61912	0.05494	0.370714
72454	Ccdc71	MGI:1919704	protein_coding	-0.248416	4.90793	4.58936	0.0549436	0.370714
69077	Psmd11	MGI:1916327	protein_coding	0.121335	6.45112	4.5891	0.0549494	0.370714
69459	Ubl7	MGI:1916709	protein_coding	-0.154496	5.92318	4.58506	0.05504	0.371023
13808	Eno3	MGI:95395	protein_coding	0.813557	1.88754	4.58403	0.0550631	0.371023
235623	Scap	MGI:2135958	protein_coding	0.181926	6.41408	4.57867	0.0551839	0.371608
20849	Stat4	MGI:103062	protein_coding	0.118758	7.21088	4.57205	0.0553333	0.372384
72568	Lin9	MGI:1919818	protein_coding	0.294875	4.11099	4.57047	0.055369	0.372396
20833	Ssrp1	MGI:107912	protein_coding	0.104996	7.89678	4.56784	0.0554285	0.372567
319953	Ttll1	MGI:2443047	protein_coding	0.333217	3.03859	4.56532	0.0554857	0.372722
320213	Senp5	MGI:2443596	protein_coding	0.181454	5.51983	4.56185	0.0555644	0.372923
22278	Usf1	MGI:99542	protein_coding	-0.274622	5.44688	4.57418	0.0555838	0.372923
13601	Ecm1	MGI:103060	protein_coding	-1.38669	0.164014	4.55938	0.0556207	0.372942
236915	Arhgef9	MGI:2442233	protein_coding	1.9947	-0.597942	4.54892	0.0558591	0.374311
106529	Tecr	MGI:1915408	protein_coding	-0.11789	6.70225	4.54664	0.0559114	0.374432
17476	Mpeg1	MGI:1333743	protein_coding	0.456889	3.21768	4.54222	0.0560127	0.37488
223920	Soat2	MGI:1332226	protein_coding	-0.350722	3.69717	4.53641	0.0561463	0.375545
72141	Adpgk	MGI:1919391	protein_coding	0.270674	3.86309	4.53151	0.056259	0.376069
73158	Larp1	MGI:1890165	protein_coding	0.185866	5.47754	4.52786	0.0563433	0.376402
224829	Trerf1	MGI:2442086	protein_coding	-0.608893	2.52388	4.52629	0.0563797	0.376415
106581	Fam234a	MGI:2146854	protein_coding	-0.270369	4.12181	4.51938	0.0565397	0.37688
19305	Pex5	MGI:1098808	protein_coding	-0.207629	4.70923	4.51923	0.0565433	0.37688
110796	Tshz1	MGI:1346031	protein_coding	0.409263	3.65027	4.51836	0.0565634	0.37688
23997	Psmd13	MGI:1345192	protein_coding	0.103685	7.99272	4.51734	0.0565871	0.37688
67445	C1qtnf4	MGI:1914695	protein_coding	2.08597	-0.481942	4.51345	0.0566777	0.377253
629303	Heatr9	MGI:3650286	protein_coding	-0.726126	2.19822	4.51123	0.0567292	0.377367
16589	Uhmk1	MGI:1341908	protein_coding	-0.0894186	8.20305	4.50516	0.0568709	0.377805
226922	Kcnq5	MGI:1924937	protein_coding	0.880053	1.09126	4.5021	0.0569424	0.377805
69550	Bst2	MGI:1916800	protein_coding	0.129464	7.38274	4.50056	0.0569786	0.377805
12695	Patj	MGI:1277960	protein_coding	0.727994	2.53555	4.51169	0.0569962	0.377805
21402	Skp1	MGI:103575	protein_coding	0.123399	7.0352	4.49888	0.057018	0.377805
50492	Thop1	MGI:1354165	protein_coding	0.390467	3.77437	4.49788	0.0570414	0.377805
235028	Zfp426	MGI:1920248	protein_coding	0.293041	4.65043	4.4954	0.0570997	0.377805
66244	Nemf	MGI:1918305	protein_coding	0.280191	4.51611	4.49537	0.0571004	0.377805
19348	Kif20a	MGI:1201682	protein_coding	0.217715	5.64137	4.49513	0.057106	0.377805
51801	Ramp1	MGI:1858418	protein_coding	1.5085	0.722842	4.48451	0.0573562	0.379231
268697	Ccnb1	MGI:88302	protein_coding	0.142433	6.54981	4.47945	0.0574757	0.379791
244550	Podnl1	MGI:2685352	protein_coding	-0.555082	2.0749	4.4745	0.0575931	0.380171
27998	Exosc5	MGI:107889	protein_coding	0.192089	4.89254	4.47289	0.0576314	0.380171
67011	Mettl6	MGI:1914261	protein_coding	-0.206783	4.90935	4.47263	0.0576375	0.380171
94279	Sfxn2	MGI:2137678	protein_coding	0.356279	3.33525	4.4597	0.0579457	0.381642
53415	Htatip2	MGI:1859271	protein_coding	-0.173855	5.27577	4.45928	0.0579556	0.381642
51796	Srrm1	MGI:1858303	protein_coding	0.239146	6.37087	4.5097	0.0579995	0.381642
67532	Mfap1a	MGI:1914782	protein_coding	0.165402	5.57075	4.45743	0.0580001	0.381642
NA	Gm29094	MGI:5579800	protein_coding	0.680753	1.40322	4.45505	0.058057	0.381741
67887	Saraf	MGI:1915137	protein_coding	-0.074428	9.67595	4.45389	0.0580849	0.381741
217732	Cipc	MGI:1919185	protein_coding	-0.190008	5.49365	4.45013	0.058175	0.382025
192657	Ell2	MGI:2183438	protein_coding	0.360445	3.45952	4.44918	0.058198	0.382025
68979	Nol11	MGI:1916229	protein_coding	0.157203	5.76442	4.44174	0.0583771	0.382807
108657	Rnpepl1	MGI:1914170	protein_coding	-0.246867	5.48439	4.44132	0.0583872	0.382807
17973	Nck1	MGI:109601	protein_coding	-0.172586	5.81773	4.43977	0.0584245	0.382822
245866	Ift52	MGI:2387217	protein_coding	-0.136643	5.88504	4.43581	0.0585203	0.382999
242819	Rundc3b	MGI:2685286	protein_coding	-0.241675	4.42167	4.43576	0.0585216	0.382999
13732	Emp3	MGI:1098729	protein_coding	-0.114976	7.35933	4.42793	0.0587114	0.383599
72041	Alkbh4	MGI:1919291	protein_coding	-0.248941	4.46696	4.42607	0.0587566	0.383599
71989	Rpusd4	MGI:1919239	protein_coding	-0.229336	4.67492	4.42552	0.05877	0.383599
73744	Man2c1	MGI:1920994	protein_coding	0.393447	4.08081	4.42415	0.0588034	0.383599
66197	Cks2	MGI:1913447	protein_coding	0.194085	5.948	4.4229	0.0588339	0.383599
75739	Mpp7	MGI:1922989	protein_coding	0.453382	3.50469	4.4221	0.0588532	0.383599
21854	Timm17a	MGI:1343131	protein_coding	0.169313	5.65201	4.4179	0.0589559	0.383599
212728	Tarbp1	MGI:4936930	protein_coding	0.347131	3.3322	4.41789	0.058956	0.383599
75785	Klhl24	MGI:1923035	protein_coding	-0.276334	5.31704	4.42721	0.058995	0.383599
59020	Pdzk1	MGI:1928901	protein_coding	2.06092	-0.272572	4.41078	0.05913	0.383599
17169	Mark3	MGI:1341865	protein_coding	0.285716	4.88623	4.40823	0.0591924	0.383599
71175	Nipbl	MGI:1913976	protein_coding	0.399506	3.61155	4.40781	0.0592027	0.383599
16498	Kcnab2	MGI:109239	protein_coding	-0.104833	8.28885	4.40708	0.0592207	0.383599
112407	Egln3	MGI:1932288	protein_coding	0.349362	3.01149	4.40662	0.0592319	0.383599
76108	Rap2a	MGI:97855	protein_coding	-0.262557	4.35162	4.40623	0.0592416	0.383599
18030	Nfil3	MGI:109495	protein_coding	-0.221112	4.2684	4.40125	0.059364	0.383599
192662	Arhgdia	MGI:2178103	protein_coding	-0.0862849	9.65692	4.40061	0.0593799	0.383599
20019	Polr1a	MGI:1096397	protein_coding	0.271878	4.78059	4.40048	0.0593829	0.383599
71085	Arhgap19	MGI:1918335	protein_coding	0.131027	6.29006	4.39963	0.0594039	0.383599
56784	Ralgapa1	MGI:1931050	protein_coding	0.430637	5.18441	4.51756	0.0594048	0.383599
99526	Usp53	MGI:2139607	protein_coding	0.526825	1.96958	4.3972	0.0594639	0.383599
66258	Mrps17	MGI:1913508	protein_coding	0.19686	5.284	4.3963	0.059486	0.383599
228355	Madd	MGI:2444672	protein_coding	0.138141	6.96	4.39587	0.0594967	0.383599
11564	Adsl	MGI:103202	protein_coding	0.152312	5.92466	4.3957	0.059501	0.383599
71640	Zfp949	MGI:1918890	protein_coding	0.567981	2.67747	4.39422	0.0595376	0.383599
11433	Acp5	MGI:87883	protein_coding	-0.149519	6.81222	4.39365	0.0595514	0.383599
73254	Ccdc18	MGI:1922974	protein_coding	1.79218	-0.480975	4.3932	0.0595626	0.383599
67493	Mettl16	MGI:1914743	protein_coding	0.35547	4.61227	4.40882	0.0595953	0.383599
19155	Npepps	MGI:1101358	protein_coding	0.132631	6.14976	4.38803	0.0596906	0.383986
94281	Sfxn4	MGI:2137680	protein_coding	-1.09844	0.448202	4.38087	0.0598685	0.384904
71607	Snx20	MGI:1918857	protein_coding	-0.178645	5.4958	4.37903	0.0599142	0.38497
213499	Fbxo42	MGI:1924992	protein_coding	-0.172665	5.52736	4.3769	0.0599672	0.38497
211389	Suox	MGI:2446117	protein_coding	0.130433	6.18731	4.37622	0.0599843	0.38497
12516	Cd7	MGI:88344	protein_coding	-0.227479	6.81495	4.42546	0.0601068	0.385529
69641	Wdr20	MGI:1916891	protein_coding	0.309339	4.20867	4.36661	0.0602246	0.386059
216856	Nlgn2	MGI:2681835	protein_coding	0.972296	1.23483	4.36042	0.0603798	0.386665
71997	Smg9	MGI:1919247	protein_coding	-0.217163	4.63889	4.36002	0.0603899	0.386665
19267	Ptpre	MGI:97813	protein_coding	-0.265658	4.19654	4.35755	0.0604522	0.386838
22385	Baz1b	MGI:1353499	protein_coding	0.130713	6.4998	4.35479	0.0605217	0.387056
170716	Cyp4f13	MGI:2158641	protein_coding	1.13	1.45454	4.35272	0.0605739	0.387163
66905	Plin3	MGI:1914155	protein_coding	0.209173	4.84582	4.35019	0.0606378	0.387345
170833	Hook2	MGI:2181664	protein_coding	0.451896	2.39364	4.34668	0.0607266	0.387686
70082	Lysmd2	MGI:1917332	protein_coding	0.441743	2.73136	4.34342	0.0608092	0.387987
66854	Trim35	MGI:1914104	protein_coding	-0.111279	7.00128	4.3379	0.0609492	0.388653
241303	Fam78a	MGI:2443569	protein_coding	-0.120583	8.03448	4.3335	0.0610612	0.389075
225363	Etf1	MGI:2385071	protein_coding	0.0846953	7.7786	4.33219	0.0610947	0.389075
19015	Ppard	MGI:101884	protein_coding	-0.477894	2.65653	4.33016	0.0611466	0.389075
57757	Pglyrp2	MGI:1928099	protein_coding	-0.148602	7.12863	4.32849	0.0611891	0.389075
69876	Thap3	MGI:1917126	protein_coding	-0.191888	5.08146	4.32833	0.0611933	0.389075
20807	Srf	MGI:106658	protein_coding	-0.235182	6.20069	4.36471	0.0612789	0.389393
66999	Med28	MGI:1914249	protein_coding	-0.132564	6.49054	4.32139	0.061371	0.389752
76857	Spopl	MGI:1924107	protein_coding	0.312748	3.52614	4.3183	0.0614502	0.390028
75221	Dpp3	MGI:1922471	protein_coding	-0.118151	7.41853	4.31638	0.0614994	0.390114
21947	Cd40lg	MGI:88337	protein_coding	2.29432	-0.309386	4.31919	0.0615459	0.390183
107371	Exoc6	MGI:1351611	protein_coding	-0.245633	5.09062	4.31009	0.0616615	0.39069
229445	Ctso	MGI:2139628	protein_coding	-0.178296	5.35551	4.30826	0.0617086	0.390728
18952	Septin4	MGI:1270156	protein_coding	-0.867062	0.932537	4.3039	0.0618212	0.390728
73916	Ift57	MGI:1921166	protein_coding	0.665646	2.20865	4.30369	0.0618269	0.390728
213332	Mfsd4b4	MGI:3035041	protein_coding	0.469083	2.84041	4.30304	0.0618437	0.390728
98952	Fam102a	MGI:2138935	protein_coding	-0.159736	7.35647	4.32692	0.0618462	0.390728
269870	Zfp446	MGI:2442185	protein_coding	-0.585164	1.96742	4.30081	0.0619013	0.390804
104709	Pik3r6	MGI:2144613	protein_coding	2.34499	-0.882967	4.39393	0.0619297	0.390804
22631	Ywhaz	MGI:109484	protein_coding	-0.0829641	9.62998	4.29115	0.0621523	0.391983
66489	Rpl35	MGI:1913739	protein_coding	0.105189	8.98341	4.28917	0.0622038	0.392081
11793	Atg5	MGI:1277186	protein_coding	-0.152942	6.18434	4.28674	0.0622671	0.392254
244349	Kat6a	MGI:2442415	protein_coding	0.225158	5.76589	4.27935	0.0624605	0.393246
72461	Prcp	MGI:1919711	protein_coding	0.351969	4.85285	4.30205	0.06263	0.394086
67427	Rps20	MGI:1914677	protein_coding	0.0966014	10.1585	4.27004	0.0627049	0.39417
208263	Tor1aip1	MGI:3582693	protein_coding	0.116876	7.77694	4.26964	0.0627154	0.39417
101602	AI467606	MGI:2141979	protein_coding	-0.11273	6.86306	4.265	0.0628379	0.39442
19211	Pten	MGI:109583	protein_coding	-0.091915	7.12242	4.26475	0.0628443	0.39442
108037	Shmt2	MGI:1277989	protein_coding	0.143018	6.74831	4.26374	0.062871	0.39442
105722	Ano6	MGI:2145890	protein_coding	0.138875	6.11168	4.26192	0.0629192	0.39442
106512	Gpsm3	MGI:2146785	protein_coding	-0.0980945	6.88559	4.2613	0.0629355	0.39442
207777	Tspoap1	MGI:2450877	protein_coding	-1.70777	1.51089	4.31104	0.0629895	0.394532
56384	Letm1	MGI:1932557	protein_coding	0.156674	6.13726	4.25358	0.0631401	0.395036
26413	Mapk1	MGI:1346858	protein_coding	-0.0983396	8.90767	4.2535	0.0631423	0.395036
67839	Gpsm1	MGI:1915089	protein_coding	-0.520234	2.78025	4.24756	0.0633001	0.395798
66309	Tmem128	MGI:1913559	protein_coding	-0.136087	5.86648	4.24188	0.0634515	0.396518
66054	Cndp2	MGI:1913304	protein_coding	0.326854	7.06648	4.39445	0.0635837	0.396917
16885	Limk1	MGI:104572	protein_coding	-0.290877	4.20931	4.23487	0.0636391	0.396917
68916	Cdkal1	MGI:1921765	protein_coding	-0.751009	1.86	4.23429	0.0636548	0.396917
228715	Smim26	MGI:2685407	protein_coding	0.50346	2.51001	4.23254	0.0637016	0.396917
14794	Spsb2	MGI:1315199	protein_coding	-0.57539	1.71657	4.23083	0.0637475	0.396917
19184	Psmc5	MGI:105047	protein_coding	0.109524	6.79131	4.23008	0.0637677	0.396917
67774	Borcs5	MGI:1915024	protein_coding	-0.2605	4.37519	4.22876	0.0638032	0.396917
104457	0610010K14Rik	MGI:1915609	protein_coding	-0.204797	5.48742	4.22866	0.0638058	0.396917
329908	Usp24	MGI:1919936	protein_coding	0.134233	6.41344	4.22448	0.0639184	0.397391
20869	Stk11	MGI:1341870	protein_coding	0.138181	5.87044	4.22136	0.0640023	0.397687
14345	Fut4	MGI:95594	protein_coding	1.18934	-0.0716514	4.21936	0.0640563	0.39778
20740	Sptan1	MGI:98386	protein_coding	0.156772	5.91504	4.21698	0.0641208	0.39778
63958	Ube4b	MGI:1927086	protein_coding	0.279501	5.47708	4.23993	0.0641263	0.39778
68133	Gcsh	MGI:1915383	protein_coding	-0.302728	3.91693	4.21454	0.0641867	0.397929
66222	Serpinb1a	MGI:1913472	protein_coding	0.297082	4.10569	4.21236	0.064246	0.39807
56876	Nsmf	MGI:1861755	protein_coding	-0.407255	3.53882	4.20618	0.0644136	0.398747
17988	Ndrg1	MGI:1341799	protein_coding	0.395097	3.68983	4.20565	0.0644282	0.398747
277250	Kdm3b	MGI:1923356	protein_coding	0.163275	5.25009	4.19662	0.0646744	0.399794
272396	Tarsl2	MGI:2444486	protein_coding	0.471089	2.81483	4.19655	0.0646762	0.399794
110109	Nop2	MGI:107891	protein_coding	0.218951	4.45134	4.19522	0.0647126	0.399794
50785	Hs6st1	MGI:1354958	protein_coding	0.326064	3.50785	4.19409	0.0647436	0.399794
269702	Mphosph9	MGI:2443138	protein_coding	-0.417107	3.80612	4.19222	0.0647948	0.399885
67285	Cwc27	MGI:1914535	protein_coding	-0.329485	3.56672	4.19085	0.0648323	0.399891
69101	Ydjc	MGI:1916351	protein_coding	0.435903	2.62728	4.1885	0.0648968	0.400063
67736	Ccdc130	MGI:1914986	protein_coding	0.962717	2.23036	4.2293	0.0649405	0.400107
105377	Slf1	MGI:2145448	protein_coding	0.304498	3.75098	4.18072	0.0651107	0.400857
78757	Rictor	MGI:1926007	protein_coding	0.239388	4.0112	4.17982	0.0651356	0.400857
320204	Etfbkmt	MGI:2443575	protein_coding	-0.57829	2.26924	4.171	0.0653793	0.402012
93730	Lztfl1	MGI:1934860	protein_coding	-0.61984	2.90654	4.18223	0.0654271	0.402012
20409	Ostf1	MGI:700012	protein_coding	0.0971783	8.21177	4.16904	0.0654336	0.402012
19240	Tmsb10	MGI:109146	protein_coding	0.176206	10.621	4.27367	0.0655095	0.402253
208968	Zfp280c	MGI:2387585	protein_coding	0.539617	2.62401	4.16231	0.0656205	0.402708
16911	Lmo4	MGI:109360	protein_coding	-0.406235	3.72936	4.16076	0.0656636	0.402747
231279	Guf1	MGI:2140726	protein_coding	0.34003	3.75603	4.154	0.0658522	0.403593
66921	Prpf38b	MGI:1914171	protein_coding	0.171206	5.78358	4.15223	0.0659016	0.403593
108116	Slco3a1	MGI:1351867	protein_coding	0.139209	6.54134	4.15067	0.0659455	0.403593
225994	Nmrk1	MGI:2147434	protein_coding	0.329378	3.27012	4.14932	0.0659831	0.403593
17304	Mfge8	MGI:102768	protein_coding	0.2004	4.53631	4.14799	0.0660204	0.403593
17864	Mybl1	MGI:99925	protein_coding	0.990609	1.38971	4.14745	0.0660355	0.403593
14991	H2-M3	MGI:95915	protein_coding	-0.167437	5.75395	4.14658	0.0660599	0.403593
67075	Magt1	MGI:1914325	protein_coding	-0.110539	6.86203	4.14229	0.0661805	0.403748
66379	Cox14	MGI:1913629	protein_coding	0.289057	4.34912	4.14189	0.0661918	0.403748
67647	4930523C07Rik	MGI:1914897	protein_coding	0.214187	6.56462	4.18758	0.0662016	0.403748
328232	Gfod1	MGI:2145304	protein_coding	-0.191798	5.44961	4.14042	0.066233	0.403748
78783	Brpf1	MGI:1926033	protein_coding	0.278885	3.95935	4.13221	0.0664647	0.404935
66395	Ahnak	MGI:1316648	protein_coding	-0.15631	6.37829	4.12656	0.0666245	0.405466
79464	Lias	MGI:1934604	protein_coding	-0.237029	4.84561	4.12651	0.066626	0.405466
321000	Lrif1	MGI:2445214	protein_coding	0.258602	4.19639	4.12175	0.066761	0.406061
56809	Gmeb1	MGI:2135604	protein_coding	0.225521	4.76466	4.11943	0.0668269	0.406236
77987	Ascc3	MGI:1925237	protein_coding	0.216739	5.5063	4.11688	0.0668996	0.406296
26569	Slc27a4	MGI:1347347	protein_coding	-0.230102	5.3381	4.11647	0.0669111	0.406296
19260	Ptpn22	MGI:107170	protein_coding	-0.0724136	8.71392	4.11512	0.0669496	0.406304
70300	Fuz	MGI:1917550	protein_coding	-0.389242	2.97422	4.10444	0.0672549	0.407716
75767	Rab11fip1	MGI:1923017	protein_coding	0.425061	3.45979	4.10438	0.0672567	0.407716
59032	Ppp2r3c	MGI:1930009	protein_coding	-0.177723	5.13568	4.09506	0.0675246	0.408762
20851	Stat5b	MGI:103035	protein_coding	0.113003	7.18984	4.0943	0.0675464	0.408762
19053	Ppp2cb	MGI:1321161	protein_coding	-0.153335	6.57919	4.09373	0.0675628	0.408762
19210	Ptdss1	MGI:1276575	protein_coding	-0.100223	6.84804	4.09318	0.0675787	0.408762
382639	Zbtb42	MGI:3644133	protein_coding	-0.312285	3.9382	4.08727	0.0677494	0.409568
74335	Xrcc3	MGI:1921585	protein_coding	0.690706	2.14973	4.07944	0.0679766	0.410651
270627	Taf1	MGI:1336878	protein_coding	0.216408	4.96348	4.07799	0.0680184	0.410651
208643	Eif4g1	MGI:2384784	protein_coding	0.1289	7.57285	4.07699	0.0680476	0.410651
56506	Cib2	MGI:1929293	protein_coding	1.52076	-0.356266	4.07592	0.0680788	0.410651
54170	Rragc	MGI:1858751	protein_coding	-0.118927	6.73571	4.07207	0.068191	0.410915
15277	Hk2	MGI:1315197	protein_coding	0.323597	3.77222	4.07184	0.0681977	0.410915
67683	Pbdc1	MGI:1914933	protein_coding	0.195979	4.80321	4.06614	0.0683642	0.411553
228852	Ppp1r16b	MGI:2151841	protein_coding	0.138663	6.65312	4.06563	0.0683789	0.411553
54338	Slc23a2	MGI:1859682	protein_coding	-0.249139	5.0827	4.06091	0.0685173	0.412159
382118	Zkscan7	MGI:3040678	protein_coding	0.925353	1.7949	4.05192	0.0687815	0.413521
100502766	Kifc1	MGI:109596	protein_coding	0.132263	5.88393	4.04964	0.0688488	0.413698
12727	Clcn4	MGI:104571	protein_coding	-0.10568	6.48712	4.04731	0.0689175	0.413883
108911	Rcc2	MGI:1919784	protein_coding	0.0914876	7.55314	4.04553	0.0689702	0.413973
66403	Asf1a	MGI:1913653	protein_coding	0.192289	4.61163	4.04251	0.0690595	0.414281
227720	Nup214	MGI:1095411	protein_coding	0.329406	5.7661	4.12088	0.069182	0.414432
56190	Rbm38	MGI:1889294	protein_coding	-0.115884	7.11007	4.03814	0.0691891	0.414432
213541	Ythdf2	MGI:2444233	protein_coding	0.17951	6.12615	4.03528	0.069274	0.414432
28146	Serp1	MGI:92638	protein_coding	-0.0816555	8.03283	4.03407	0.06931	0.414432
235493	Fam214a	MGI:2387648	protein_coding	-0.66518	2.49627	4.03385	0.0693166	0.414432
66493	Mrpl51	MGI:1913743	protein_coding	-0.210946	6.01438	4.04259	0.0693495	0.414432
52837	Tmx4	MGI:106558	protein_coding	-0.204627	5.14164	4.03205	0.06937	0.414432
16580	Kifc5b	MGI:2137414	protein_coding	0.42035	2.66101	4.02974	0.0694389	0.414432
140742	Sesn1	MGI:2155278	protein_coding	-0.285536	3.63075	4.02801	0.0694905	0.414432
27083	Xlr4b	MGI:1350975	protein_coding	-0.180656	5.26833	4.02796	0.069492	0.414432
72590	Ppme1	MGI:1919840	protein_coding	-0.143636	6.27666	4.02764	0.0695015	0.414432
68137	Kdelr1	MGI:1915387	protein_coding	-0.120296	6.66294	4.02392	0.0696126	0.414868
NA	Gm28053	MGI:5547789	protein_coding	-0.483625	2.2009	4.0225	0.0696552	0.414896
215512	Fam117a	MGI:2144564	protein_coding	-0.212007	4.86896	4.01791	0.0697926	0.415024
218503	Fcho2	MGI:3505790	protein_coding	0.309756	3.88073	4.01722	0.0698135	0.415024
76482	Rmc1	MGI:1916528	protein_coding	-0.24433	4.92772	4.01714	0.0698157	0.415024
20014	Rpn2	MGI:98085	protein_coding	-0.0960346	8.71342	4.01672	0.0698284	0.415024
57816	Tesc	MGI:1930803	protein_coding	-0.284989	3.95934	4.01311	0.0699368	0.415383
16176	Il1b	MGI:96543	protein_coding	0.911135	1.14964	4.01218	0.0699649	0.415383
223752	Gramd4	MGI:2676308	protein_coding	-0.2611	4.70527	4.00586	0.0701554	0.415898
16331	Inpp5d	MGI:107357	protein_coding	0.35707	7.40903	4.23065	0.0702016	0.415898
14694	Rack1	MGI:101849	protein_coding	0.0723617	11.2194	4.0043	0.0702023	0.415898
381801	Tatdn2	MGI:3576210	protein_coding	-0.211101	5.54398	4.00426	0.0702037	0.415898
54473	Tollip	MGI:1891808	protein_coding	-0.114117	6.62326	4.00186	0.0702761	0.416038
14528	Gch1	MGI:95675	protein_coding	0.242725	4.17404	4.00096	0.0703034	0.416038
66494	Prelid1	MGI:1913744	protein_coding	-0.0726333	8.73969	3.99954	0.0703465	0.416068
17961	Nat2	MGI:109201	protein_coding	-0.252336	4.11673	3.99306	0.0705429	0.416677
319944	Taf2	MGI:2443028	protein_coding	0.140457	5.6215	3.99166	0.0705856	0.416677
75847	Crppa	MGI:1923097	protein_coding	2.05044	-0.571876	3.99109	0.0706031	0.416677
242126	Slc22a15	MGI:3607704	protein_coding	0.521275	2.71906	3.99036	0.0706251	0.416677
269589	Sytl1	MGI:1933365	protein_coding	-0.263256	4.23047	3.98987	0.0706401	0.416677
100039060	Gm2026	MGI:3780195	protein_coding	2.0401	0.174089	4.06868	0.0707583	0.416909
73341	Arhgef6	MGI:1920591	protein_coding	-0.104492	7.75213	3.98485	0.070793	0.416909
27361	Msrb1	MGI:1351642	protein_coding	-0.170641	5.49898	3.98479	0.0707948	0.416909
72709	C1qtnf6	MGI:1919959	protein_coding	-0.442061	4.6219	4.03748	0.0708318	0.416909
72128	2610008E11Rik	MGI:1919378	protein_coding	-0.403808	2.98442	3.97749	0.0710183	0.417693
21379	Tbrg4	MGI:1100868	protein_coding	-0.201524	5.06846	3.97673	0.0710414	0.417693
212167	Gsap	MGI:2442259	protein_coding	-0.230212	4.71721	3.97188	0.0711903	0.418344
72807	Zfp429	MGI:1920057	protein_coding	-0.278981	3.73168	3.9691	0.0712757	0.41862
213438	P2ry10b	MGI:2441814	protein_coding	-0.214826	4.15272	3.96732	0.0713307	0.418635
14211	Smc2	MGI:106067	protein_coding	0.190042	6.06815	3.96558	0.0713844	0.418635
12336	Capns1	MGI:88266	protein_coding	-0.0858712	8.40844	3.96529	0.0713931	0.418635
52530	Nhp2	MGI:1098547	protein_coding	0.130728	6.20237	3.96363	0.0714444	0.418636
19707	Reps1	MGI:1196373	protein_coding	-0.168498	5.83253	3.96268	0.0714738	0.418636
23917	Impdh1	MGI:96567	protein_coding	-0.135007	6.35832	3.96053	0.0715401	0.418636
67045	Riok2	MGI:1914295	protein_coding	0.202265	4.49357	3.9599	0.0715598	0.418636
207304	Hectd1	MGI:2384768	protein_coding	0.102561	6.82792	3.95909	0.0715847	0.418636
19156	Psap	MGI:97783	protein_coding	-0.0730005	9.03579	3.95702	0.0716489	0.418788
69482	Nup35	MGI:1916732	protein_coding	0.221181	4.82148	3.95542	0.0716985	0.418854
74268	Aven	MGI:1921518	protein_coding	0.205168	5.35427	3.95365	0.0717534	0.418951
319625	Galm	MGI:2442420	protein_coding	0.242658	4.4707	3.95198	0.0718051	0.419029
18572	Pdcd11	MGI:1341788	protein_coding	0.171662	4.85654	3.94675	0.0719678	0.419741
66193	Pithd1	MGI:1913443	protein_coding	0.182831	5.35099	3.94559	0.0720039	0.419741
104625	Cnot6	MGI:2144529	protein_coding	-0.0775484	7.94995	3.94408	0.0720511	0.419793
21784	Tff1	MGI:88135	protein_coding	-1.75386	-0.431188	3.94275	0.0720926	0.419811
80898	Erap1	MGI:1933403	protein_coding	0.110423	7.94786	3.93771	0.0722499	0.420503
73656	Ms4a6c	MGI:2385644	protein_coding	0.593218	1.47308	3.93631	0.0722939	0.420535
232811	Kmt5c	MGI:2385262	protein_coding	0.31028	3.89926	3.93192	0.0724314	0.420956
73327	Pradc1	MGI:1920577	protein_coding	0.305501	3.64834	3.93154	0.0724433	0.420956
14251	Flot1	MGI:1100500	protein_coding	0.171081	5.83007	3.92755	0.0725687	0.421461
22321	Vars	MGI:90675	protein_coding	0.151818	7.6633	3.94626	0.0727696	0.422246
12960	Crybb1	MGI:104992	protein_coding	1.01227	0.274332	3.92082	0.0727811	0.422246
67387	Unc50	MGI:1914637	protein_coding	-0.188629	5.09711	3.91956	0.0728206	0.422251
234594	Cnot1	MGI:2442402	protein_coding	0.109665	7.88322	3.91665	0.0729128	0.422562
100038882	Isg15	MGI:1855694	protein_coding	0.171136	6.805	3.92855	0.0730391	0.422968
78618	Acap2	MGI:1925868	protein_coding	-0.134785	5.96349	3.912	0.0730602	0.422968
12297	Cacnb3	MGI:103307	protein_coding	-0.37747	2.49194	3.90178	0.0733853	0.424509
77647	Trat1	MGI:1924897	protein_coding	-1.22484	0.916518	3.90119	0.0734041	0.424509
81004	Tbl1xr1	MGI:2441730	protein_coding	-0.182753	7.29587	3.94323	0.073482	0.424735
13360	Dhcr7	MGI:1298378	protein_coding	-0.182323	6.3048	3.89921	0.0735913	0.425142
100126824	Sco2	MGI:3818630	protein_coding	0.658586	1.90787	3.89372	0.0736429	0.425216
59045	Stard3	MGI:1929618	protein_coding	-0.221049	5.13639	3.88758	0.0738399	0.426128
13560	E4f1	MGI:109530	protein_coding	0.339873	3.56894	3.88622	0.0738835	0.426155
76483	Lmf1	MGI:1923733	protein_coding	0.275776	3.78683	3.88483	0.0739281	0.426188
217151	Arl5c	MGI:3028577	protein_coding	-0.171647	5.21902	3.88358	0.0739686	0.426196
67379	Dedd2	MGI:1914629	protein_coding	-0.157277	5.89265	3.879	0.0741161	0.426639
70120	Yars2	MGI:1917370	protein_coding	0.279569	3.65844	3.87838	0.0741364	0.426639
545428	Ccdc141	MGI:1919735	protein_coding	1.1118	0.673515	3.87739	0.0741683	0.426639
102502	Pls1	MGI:104809	protein_coding	-1.60593	-0.455522	3.87636	0.0742015	0.426639
NA	Gm29394	MGI:5580100	protein_coding	1.61747	-0.309926	3.8711	0.0743717	0.427098
18571	Pdcd6ip	MGI:1333753	protein_coding	-0.115348	8.28656	3.87103	0.0743741	0.427098
67767	Jagn1	MGI:1915017	protein_coding	0.240531	4.43918	3.86938	0.0744276	0.427098
70466	Ckap2l	MGI:1917716	protein_coding	0.27778	4.48715	3.86907	0.0744376	0.427098
14191	Fgr	MGI:95527	protein_coding	-0.211728	4.56339	3.86782	0.0744782	0.427107
69640	Fam83g	MGI:1916890	protein_coding	1.20833	0.620852	3.86479	0.0745766	0.427448
112415	Zfp607b	MGI:2148237	protein_coding	1.86956	-0.838381	3.85687	0.0748351	0.428513
19386	Ranbp2	MGI:894323	protein_coding	0.196282	6.56689	3.88115	0.0748408	0.428513
317717	Sec22a	MGI:2447876	protein_coding	0.377299	3.7296	3.85401	0.0749283	0.428789
72650	Mtrfr	MGI:1919900	protein_coding	-0.327924	3.04102	3.85113	0.0750228	0.429105
319263	Pcmtd1	MGI:2441773	protein_coding	-0.176906	5.3692	3.84636	0.0751793	0.429776
12550	Cdh1	MGI:88354	protein_coding	-0.17071	5.11674	3.84432	0.0752462	0.429823
232196	C87436	MGI:2141787	protein_coding	0.439056	2.86282	3.84268	0.0753004	0.429823
574437	Xlr3b	MGI:109505	protein_coding	0.539097	1.98208	3.84081	0.0753618	0.429823
66661	Srp72	MGI:1333795	protein_coding	-0.104916	6.87345	3.83631	0.0755105	0.429823
56371	Fzr1	MGI:1926790	protein_coding	0.194969	5.74602	3.83467	0.0755644	0.429823
66461	Ptpmt1	MGI:1913711	protein_coding	0.296577	3.67923	3.83402	0.075586	0.429823
26894	Cops7a	MGI:1349400	protein_coding	0.203467	4.50933	3.83365	0.0755982	0.429823
434197	Fam169b	MGI:3644026	protein_coding	-0.138226	6.16868	3.83219	0.0756466	0.429823
18537	Pcmt1	MGI:97502	protein_coding	-0.114695	6.45025	3.83061	0.075699	0.429823
20591	Kdm5c	MGI:99781	protein_coding	0.141504	6.03953	3.83043	0.0757047	0.429823
19164	Psen1	MGI:1202717	protein_coding	-0.0937123	6.91938	3.83025	0.075711	0.429823
94186	Strn3	MGI:2151064	protein_coding	0.28589	4.12392	3.83006	0.0757171	0.429823
232933	Ccdc61	MGI:2685005	protein_coding	-0.390372	3.15499	3.82877	0.07576	0.429823
72772	Rint1	MGI:1916233	protein_coding	-0.376954	3.23972	3.82823	0.0757779	0.429823
21463	Tcp11	MGI:98544	protein_coding	-1.43278	-0.0639162	3.82615	0.0758468	0.429823
245860	Atg9a	MGI:2138446	protein_coding	-0.313219	3.79246	3.82594	0.0758538	0.429823
22793	Zyx	MGI:103072	protein_coding	-0.12107	8.64639	3.83488	0.0758558	0.429823
58244	Stx6	MGI:1926235	protein_coding	0.141024	5.92498	3.81831	0.0761079	0.431028
408065	Zfp456	MGI:3040694	protein_coding	-0.652288	3.72218	3.88631	0.0765607	0.433368
226861	Hhat	MGI:2444681	protein_coding	0.961822	0.626261	3.80048	0.0767052	0.433962
60595	Actn4	MGI:1890773	protein_coding	0.123514	7.52311	3.79642	0.0768423	0.434005
70784	Rasl12	MGI:1918034	protein_coding	-0.987409	0.505077	3.7962	0.0768494	0.434005
19714	Rev3l	MGI:1337131	protein_coding	0.38757	3.21459	3.79611	0.0768525	0.434005
353310	Zfp703	MGI:2662729	protein_coding	0.331148	3.73312	3.79555	0.0768715	0.434005
76608	Hectd3	MGI:1923858	protein_coding	-0.104927	6.39721	3.78824	0.0771187	0.434932
16019	Ighm	MGI:96448	IG_C_gene	0.0928888	7.71435	3.78542	0.0772146	0.434932
237339	L3mbtl3	MGI:2143628	protein_coding	-0.206384	4.829	3.78499	0.0772292	0.434932
12521	Cd82	MGI:104651	protein_coding	0.0844776	8.77312	3.78442	0.0772484	0.434932
50762	Fbxo6	MGI:1354743	protein_coding	-0.2244	4.57616	3.78405	0.0772611	0.434932
105782	Scrib	MGI:2145950	protein_coding	-0.206221	4.67874	3.78366	0.0772743	0.434932
56284	Mrpl19	MGI:1926274	protein_coding	-0.225562	5.46181	3.77813	0.0774624	0.435735
66714	4921524J17Rik	MGI:1913964	protein_coding	0.20808	4.49969	3.77712	0.0774968	0.435735
215008	Vezt	MGI:2143698	protein_coding	0.485676	3.30642	3.77771	0.077602	0.435888
208727	Hdac4	MGI:3036234	protein_coding	-0.42418	3.4017	3.77345	0.0776221	0.435888
380711	Rap1gap2	MGI:3028623	protein_coding	-0.206444	5.20405	3.77282	0.0776436	0.435888
209497	Tmem164	MGI:2148020	protein_coding	0.131427	6.38741	3.76746	0.0778272	0.436695
18854	Pml	MGI:104662	protein_coding	0.0951968	7.44965	3.76001	0.078083	0.437906
69683	Emc10	MGI:1916933	protein_coding	-0.0926553	7.36197	3.75771	0.0781621	0.438124
30951	Cbx8	MGI:1353589	protein_coding	-0.624284	2.94948	3.77436	0.0783415	0.438879
12122	Bid	MGI:108093	protein_coding	0.241543	4.4979	3.75104	0.0783925	0.438879
56737	Alg2	MGI:1914731	protein_coding	-0.28783	3.684	3.74981	0.0784352	0.438879
212111	Inpp5a	MGI:2686961	protein_coding	1.00134	0.575445	3.74917	0.0784573	0.438879
433956	Dnaaf5	MGI:3616079	protein_coding	-0.353391	5.04012	3.78495	0.0786552	0.439761
268980	Strn	MGI:1333757	protein_coding	-0.140614	6.42924	3.73489	0.0789534	0.441187
104759	Pld4	MGI:2144765	protein_coding	0.505081	2.48975	3.73382	0.0789908	0.441187
21406	Tcf12	MGI:101877	protein_coding	0.204226	5.89797	3.73219	0.0791736	0.441982
72310	Nkg7	MGI:1931250	protein_coding	-0.0803749	10.6145	3.72378	0.0793423	0.442411
73469	Rnf38	MGI:1920719	protein_coding	0.178324	6.16037	3.72262	0.079383	0.442411
17132	Maf	MGI:96909	protein_coding	-0.397169	2.49115	3.72154	0.0794208	0.442411
242584	Dnai4	MGI:2385328	protein_coding	-0.839361	2.16092	3.73546	0.0794211	0.442411
14049	Eya2	MGI:109341	protein_coding	-0.296848	3.38227	3.71834	0.0795336	0.442411
53881	Slc5a3	MGI:1858226	protein_coding	0.546119	1.70488	3.71714	0.0795756	0.442411
69234	Zfp688	MGI:1916484	protein_coding	-0.332654	2.73187	3.71658	0.0795955	0.442411
68440	Dusp23	MGI:1915690	protein_coding	-0.905471	0.508855	3.71365	0.0796989	0.442411
433931	Pigg	MGI:3576484	protein_coding	-0.445059	2.30808	3.71322	0.0797139	0.442411
66700	Chmp3	MGI:1913950	protein_coding	-0.170848	6.07781	3.71269	0.0797327	0.442411
69942	Rnf113a1	MGI:1917192	protein_coding	0.511702	1.96449	3.71217	0.0797512	0.442411
382030	Cnep1r1	MGI:1921981	protein_coding	-0.189965	4.99956	3.71194	0.079759	0.442411
109910	Zfp91	MGI:104854	protein_coding	0.145206	6.57734	3.71018	0.0798213	0.442411
57440	Ehd3	MGI:1928900	protein_coding	0.158539	6.43802	3.70991	0.0798309	0.442411
73385	Fam177a	MGI:1920635	protein_coding	-0.12562	6.09882	3.70883	0.0798692	0.442411
268396	Sh3pxd2b	MGI:2442062	protein_coding	2.6549	-0.913911	3.70802	0.0798978	0.442411
57320	Park7	MGI:2135637	protein_coding	-0.0864423	7.17211	3.70319	0.0800692	0.443136
13730	Emp1	MGI:107941	protein_coding	-0.145784	6.90303	3.70072	0.0801567	0.443295
11778	Ap3s2	MGI:1337060	protein_coding	-0.207216	5.30279	3.69913	0.0802133	0.443295
67078	Pgp	MGI:1914328	protein_coding	-0.147127	6.02018	3.69833	0.0802419	0.443295
70769	Nolc1	MGI:1918019	protein_coding	0.280685	3.88437	3.69782	0.08026	0.443295
14228	Fkbp4	MGI:95543	protein_coding	0.106266	7.22131	3.69524	0.0803519	0.443578
77889	Lbh	MGI:1925139	protein_coding	-0.0788789	8.56566	3.6909	0.0805068	0.444209
66174	Nudt14	MGI:1913424	protein_coding	0.370226	4.03277	3.68958	0.0805538	0.444244
66849	Ppp1r2	MGI:1914099	protein_coding	-0.153549	6.31947	3.68765	0.080623	0.444402
333433	Gpd1l	MGI:1289257	protein_coding	-0.130189	6.79807	3.68532	0.0807064	0.444637
76089	Rapgef2	MGI:2659071	protein_coding	0.338611	2.79976	3.68293	0.0807922	0.444886
94246	Arid4b	MGI:2137512	protein_coding	0.389567	3.29442	3.67814	0.0809642	0.445609
103236	Csnk1g2	MGI:1920014	protein_coding	-0.125874	6.6658	3.67531	0.0810661	0.445705
71986	Ddx28	MGI:1919236	protein_coding	-0.201559	5.24018	3.67483	0.0810836	0.445705
67134	Nop56	MGI:1914384	protein_coding	0.190766	5.7706	3.67368	0.0811249	0.445705
12212	Chic1	MGI:1344694	protein_coding	1.34437	-0.711097	3.67313	0.0811448	0.445705
234311	Ddx60	MGI:2384570	protein_coding	-0.320287	4.20482	3.67029	0.0812474	0.446009
75812	Tasp1	MGI:1923062	protein_coding	0.316502	3.57892	3.66934	0.0812817	0.446009
74149	Zfp946	MGI:1921399	protein_coding	0.863251	1.04513	3.66799	0.0813306	0.446054
217692	Sipa1l1	MGI:2443679	protein_coding	0.225768	5.00256	3.66365	0.0814876	0.446539
16428	Itk	MGI:96621	protein_coding	-0.0745747	7.68022	3.66329	0.0815008	0.446539
20353	Sema4c	MGI:109252	protein_coding	1.09706	1.69356	3.68013	0.0816185	0.446773
69956	Ptcd3	MGI:1917206	protein_coding	0.190082	4.7586	3.65824	0.0816843	0.446773
73582	Camkmt	MGI:1920832	protein_coding	-0.789699	1.46641	3.65766	0.0817051	0.446773
[truncated: 8,937 more rows]

## Sheet: Fig6
Figure 5B, TOP
Lung, EOMES MFI
Hi
DbNP	822	729	859	761	750	906	1115	1187	1018
DbPA	885	613	779	687	725	992	941	835
Lo
DbNP	960	885	1096	847	855	1271	1509	1636	1483
DbPA	1062	724	883	787	911	1333	1310	1000
Spleen, EOMES MFI
Hi
DbNP	858	782	896	775	970	1008	1268	1189	1069
DbPA	888	650	779	723	1119	1216	1272
Lo
DbNP	1183	1150	1364	1048	1739	1546	1956	1662	1820
DbPA	1132	880	1033	923	1699	1714	1736
Figure 5B, BOTTOM
Lung, TCF1 MFI
Hi
DbNP	274	229	263	238	204	173	200	188	184
DbPA	300	211	275	234	154	147	161	121	143
Lo
DbNP	183	178	192	165	154	153	158	152	143
DbPA	220	172	211	181	134	125	138	107	124
Spleen, TCF1 MFI
Hi
DbNP	397	242	303	280	322	247	298	255	268
DbPA	387	267	332	290	256	267	141	227
Lo
DbNP	238	180	266	191	220	199	234	196	205
DbPA	297	232	275	242	227	260	131	220
Figure 5C
Lung, %KLRG1+
Hi
DbNP	3.34	4.61	0.77	2.6	5.37	2.56	7.66	6.54	6.21
DbPA	3.98	2.77	2.72	1.09	6.04	10.4	4.53	4.32
Lo
DbNP	12.9	12.5	7.54	9.65	6.42	5.49	9.39	5.93	19.1
DbPA	12.3	10.9	10.9	8.5	9.42	9.05	5.53	16.4
Spleen, %KLRG1+
Hi
DbNP	4.87	8.44	1.21	3.81	9.61	7.89	9.93	8.65	11.2
DbPA	4.74	5.03	3.76	3.26	11.7	16.9	10.7
Lo
DbNP	26.9	29.5	11.7	22.2	34	24.4	29.4	24.2	36.1
DbPA	21.5	24.1	15.5	19.9	33	25.8	24.1
Figure 5D
Lung, %NRP1+
Hi
DbNP	8.86	17.5	8.42	15.5	14.4	11	5.53	6.39	5.37
DbPA	3.23	7.94	4.36	5.25	3.4	3.1	2.31	2.06	4.07
Lo
DbNP	7	13.1	7.27	9.18	9.12	9.98	3.94	9.27	4.97
DbPA	1.08	3.03	2.13	1.74	1.16	1.38	0.61	1.02	2.21
Spleen, %NRP1+
Hi
DbNP	6.62	18.2	6.58	15.2	20.7	10	10.6	9.45	15
DbPA	4.36	12.2	5.51	7.52	7.68	5.28	4.46	3.85
Lo
DbNP	2.34	5.42	3.13	4.24	6.66	4.38	3.26	4.13	3.91
DbPA	1.67	2.16	3.01	1.68	1.72	2.29	1.21	0.98
Figure 5E
Lung, MFI CX3CR1+
Hi
DbNP	1842	1808	1585	1837	1938	1733	2110	2274	1929
DbPA	1471	1697	1718	1657	2061	2329	2112	1964
Lo
DbNP	2374	2360	1938	2555	2412	2912	3005	2961	3033
DbPA	2359	2370	2571	2517	2788	3870	3592	3295
Spleen, MFI CXCR31+
Hi
DbNP	1961	2032	1687	1857	2064	1987	2189	2223	2188
DbPA	1800	1760	1688	1535	2156	2155	1955
Lo
DbNP	2924	2828	2099	2781	2860	2853	2723	2780	2989
DbPA	2709	2544	2551	2598	3479	2933	2763
Figure 5I
%positive of CD8+
IL-18Rahi
Granzyme A	34.1	48.1	28.9	34.9	26.6	17.3	28.2	28.8	37.4	35.1	38.4	41.5	33.8	41.2	37.7	32.3	30.6
Granzyme B	20.2	33.7	24.4	28.3	24.8	35.2	20.4	26.6	36.7	16.2	25	25.3	24.5	32.4	33	28.3	27.7
Perforin	21.1	33.6	27.1	28.8	7.81	14.6	7.13	6.95	9.44	18.3	25.5	20.9	22.8	25.6	31.5	28.2	22.4
IL-18Ralo
Granzyme A	43.4	57.2	35.5	41.5	24.4	16.2	20.3	17.1	43.8	52.3	53.2	47.4	42	37.1	28.2	24.5	37.2
Granzyme B	34.6	48.9	42.6	36	37.5	44.1	27	28.8	50.4	32.8	38.5	30.5	34.2	46.4	38.6	29	32
Perforin	30.5	39.5	30.5	34.3	11.3	16.6	5.66	5.93	10.2	24.8	34.6	26.5	28.2	32.7	29.8	25	25
Figure 5J
MFI
IL-18Rahi
Granzyme A	1326	1695	1243	1363	728	604	791	760	881	1429	1511	1735	1412	977	1077	882	829
Granzyme B	425	559	475	517	384	464	343	392	493	395	485	492	493	439	459	416	399
Perforin	445	558	480	471	509	606	498	498	526	364	456	433	419	510	548	528	464
IL-18Ralo
Granzyme A	1777	2302	1499	1726	691	591	655	586	1122	2133	2077	2104	1795	862	747	683	1013
Granzyme B	613	817	682	629	508	588	398	413	624	584	651	576	625	590	523	420	452
Perforin	518	609	524	545	501	482	311	235	449	434	535	450	476	553	437	413	488
Figure 5K
Sample:	IL18R	Organ	Epitope	Run	Granzyme A+Granzyme B+Perforin+	Granzyme A+Granzyme B+Perforin-	Granzyme A+Granzyme B-Perforin+	Granzyme A+Granzyme B-Perforin-	Granzyme A-Granzyme B+Perforin+	Granzyme A-Granzyme B+Perforin-	Granzyme A-Granzyme B-Perforin+	Granzyme A-Granzyme B-Perforin-
Lung_Severe 1 NP_001_022.fcs	IL18Rahi	Lung	NP	1	1.79	10.5	0.86	13.5	1.98	10.5	3.17	57.7
Lung_Severe 1 NP_002_023.fcs	IL18Rahi	Lung	NP	1	1.9	6.04	0.66	8.67	7.81	19.4	4.2	51.3
Lung_Severe 1 NP_003_024.fcs	IL18Rahi	Lung	NP	1	1.91	9.65	1.76	14.9	1.3	7.5	2.07	60.9
Lung_Severe 1 NP_004_025.fcs	IL18Rahi	Lung	NP	1	2.49	12.2	0.93	13.2	1.35	10.5	2.18	57.2
Lung_Severe 1 NP_021.fcs	IL18Rahi	Lung	NP	1	4.14	16.5	1.24	15.5	2.73	13.4	1.33	45.2
Lung_Severe 1 NP_001_022.fcs	IL18Ralo	Lung	NP	1	2.62	10.7	0.32	10.8	5.2	18.9	3.12	48.3
Lung_Severe 1 NP_002_023.fcs	IL18Ralo	Lung	NP	1	2.74	6.3	0.32	6.86	10.7	24.5	2.91	45.8
Lung_Severe 1 NP_003_024.fcs	IL18Ralo	Lung	NP	1	1.44	8.51	0.64	9.7	1.78	15.2	1.83	60.8
Lung_Severe 1 NP_004_025.fcs	IL18Ralo	Lung	NP	1	1.36	7.24	0.47	8.01	2.37	17.9	1.72	61
Lung_Severe 1 NP_021.fcs	IL18Ralo	Lung	NP	1	3.74	23.3	0.73	16	4.22	19.2	1.55	31.3
Lung_Severe 1 PA_001_032.fcs	IL18Rahi	Lung	PA	1	7.95	12.1	5.59	15.5	4.06	8.28	8.03	38.5
Lung_Severe 1 PA_003_034.fcs	IL18Rahi	Lung	PA	1	11	11.3	5.08	10.4	4.44	6.2	10.9	40.7
Lung_Severe 1 PA_004_035.fcs	IL18Rahi	Lung	PA	1	6.34	9.44	4.31	12.2	4.61	7.93	13	42.2
Lung_Severe 1 PA_031.fcs	IL18Rahi	Lung	PA	1	5.27	10.8	3.07	11.4	3.22	8.42	10.8	46.9
Lung_Severe 1 PA_001_032.fcs	IL18Ralo	Lung	PA	1	9.75	12.4	3.35	11.6	9.56	14.7	10.1	28.6
Lung_Severe 1 PA_003_034.fcs	IL18Ralo	Lung	PA	1	9.66	7.89	2.52	8.16	8.3	12.8	9.32	41.4
Lung_Severe 1 PA_004_035.fcs	IL18Ralo	Lung	PA	1	7.52	5.46	2.33	9.19	6.39	9.65	8.79	50.7
Lung_Severe 1 PA_031.fcs	IL18Ralo	Lung	PA	1	6.38	9.86	4.74	16.2	4.78	11	9.13	37.9
Spleen_Severe 1 NP_001_046.fcs	IL18Rahi	Spleen	NP	1	6.5	7.34	5.7	13.2	4.18	5.12	14.9	43
Spleen_Severe 1 NP_002_047.fcs	IL18Rahi	Spleen	NP	1	7.74	4	6.44	8.12	12.9	7.36	22.1	31.3
Spleen_Severe 1 NP_003_048.fcs	IL18Rahi	Spleen	NP	1	5.75	7.69	8.49	13	3.16	4.26	16.7	40.9
Spleen_Severe 1 NP_004_049.fcs	IL18Rahi	Spleen	NP	1	5.4	7.04	5.63	11.3	4.67	5.31	17	43.7
Spleen_Severe 1 NP_045.fcs	IL18Rahi	Spleen	NP	1	9.52	8	10.1	12.5	4.73	5.55	17.1	32.5
Spleen_Severe 1 NP_001_046.fcs	IL18Ralo	Spleen	NP	1	8.08	12.8	7.24	28.1	5.85	8.64	5.71	23.5
Spleen_Severe 1 NP_002_047.fcs	IL18Ralo	Spleen	NP	1	8.67	7.95	7.08	19.7	9.54	8.96	12	26.2
Spleen_Severe 1 NP_003_048.fcs	IL18Ralo	Spleen	NP	1	7.07	12.7	7.47	23.9	3.5	7.15	9.62	28.5
Spleen_Severe 1 NP_004_049.fcs	IL18Ralo	Spleen	NP	1	8.08	14.1	6.73	16.8	4.29	9.09	10	31
Spleen_Severe 1 NP_045.fcs	IL18Ralo	Spleen	NP	1	15.3	15	10.7	19	6.58	8.37	8.94	16.1
Spleen_Severe 1 PA_001_056.fcs	IL18Rahi	Spleen	PA	1	13.3	13.9	11.3	18	4.83	6.01	10.8	22
Spleen_Severe 1 PA_003_057.fcs	IL18Rahi	Spleen	PA	1	10.2	9.53	9.21	14.3	2.81	4.01	14.4	35.5
Spleen_Severe 1 PA_004_058.fcs	IL18Rahi	Spleen	PA	1	7.29	10.9	6.67	11.7	2.41	5.22	13.3	42.5
Spleen_Severe 1 PA_001_056.fcs	IL18Ralo	Spleen	PA	1	8.41	16.1	12.4	27.3	2.84	6.02	5.34	21.6
Spleen_Severe 1 PA_003_057.fcs	IL18Ralo	Spleen	PA	1	4.09	6.57	9.2	19.4	3.65	6.13	12.4	38.5
Spleen_Severe 1 PA_004_058.fcs	IL18Ralo	Spleen	PA	1	2.23	5.88	6.51	17.4	2.41	10.8	13.4	41.4
Lung_Severe 1 NP_013.fcs	IL18Rahi	Lung	NP	2	5.06	8.04	3.89	17.5	3.37	4.28	8.43	49.4
Lung_Severe 2 NP_014.fcs	IL18Rahi	Lung	NP	2	9.93	13.8	9.26	16.4	5.69	4.92	9.06	31
Lung_Severe 3 NP_015.fcs	IL18Rahi	Lung	NP	2	6.52	8.29	4.31	8.84	3.54	6.41	12.5	49.6
Lung_Severe 4 NP_016.fcs	IL18Rahi	Lung	NP	2	8.31	9.37	5.5	12.5	3.86	6.79	11.8	41.8
Lung_Severe 1 NP_013.fcs	IL18Ralo	Lung	NP	2	10.5	10.4	4.83	17.9	7.57	8.39	8.11	32.4
Lung_Severe 2 NP_014.fcs	IL18Ralo	Lung	NP	2	15.2	14.6	7.78	20.4	10.4	9.69	6.14	15.8
Lung_Severe 3 NP_015.fcs	IL18Ralo	Lung	NP	2	8.77	13.2	4.51	9.4	8.27	13.2	9.65	33.1
Lung_Severe 4 NP_016.fcs	IL18Ralo	Lung	NP	2	8.58	10.6	7.92	14.8	8.1	9.3	9.96	30.8
Lung_Severe 1 PA_017.fcs	IL18Rahi	Lung	PA	2	3.73	7.45	3.13	20.3	1.19	3.87	10.3	50.1
Lung_Severe 2 PA_018.fcs	IL18Rahi	Lung	PA	2	5.82	9.68	5.67	17.4	3.18	6.28	10.9	41.1
Lung_Severe 3 PA_019.fcs	IL18Rahi	Lung	PA	2	5.42	13.3	5.26	17	2.63	3.87	7.43	45
Lung_Severe 4 PA_020.fcs	IL18Rahi	Lung	PA	2	5.39	8.58	4.29	15.4	4.15	6.36	8.85	47
Lung_Severe 1 PA_017.fcs	IL18Ralo	Lung	PA	2	8.67	14.5	6.94	22.1	3.1	6.69	6.44	31.6
Lung_Severe 2 PA_018.fcs	IL18Ralo	Lung	PA	2	12	14	7.68	19.7	6.15	6.64	8.91	25
Lung_Severe 3 PA_019.fcs	IL18Ralo	Lung	PA	2	8.36	11.3	7.64	20.5	3.45	7.82	6.91	34
Lung_Severe 4 PA_020.fcs	IL18Ralo	Lung	PA	2	8.86	12.3	4.61	16.6	5.54	7.47	9.13	35.5
Spleen_Severe 1 NP_021.fcs	IL18Rahi	Spleen	NP	2	5.74	1.43	13.2	5.44	4.91	1.35	36.6	31.3
Spleen_Severe 2 NP_022.fcs	IL18Rahi	Spleen	NP	2	16.8	1.78	22.7	5.53	8.33	1.14	27.9	15.8
Spleen_Severe 3 NP_023.fcs	IL18Rahi	Spleen	NP	2	10	1.49	10.3	2.49	9.41	1.39	41.8	23.1
Spleen_Severe 4 NP_024.fcs	IL18Rahi	Spleen	NP	2	9.6	2.05	13.7	5.71	5.15	1.52	34.1	28.2
Spleen_Severe 1 NP_021.fcs	IL18Ralo	Spleen	NP	2	11.4	1.55	23.3	11.8	7.13	1.75	23.6	19.5
Spleen_Severe 2 NP_022.fcs	IL18Ralo	Spleen	NP	2	24.4	2.09	31.9	8.99	6.65	0.77	13.2	12.1
Spleen_Severe 3 NP_023.fcs	IL18Ralo	Spleen	NP	2	13.8	1.64	11.2	5.47	11.8	2.67	23.8	29.7
Spleen_Severe 4 NP_024.fcs	IL18Ralo	Spleen	NP	2	13.6	2.38	23.4	12.6	6.06	1.37	20.8	19.8
Spleen_Severe 1 PA_025.fcs	IL18Rahi	Spleen	PA	2	5.25	2.11	9.32	6.44	2.32	1.6	34.2	38.8
Spleen_Severe 2 PA_026.fcs	IL18Rahi	Spleen	PA	2	9.92	2.77	17.1	5.71	3.84	1.01	34.6	25.1
Spleen_Severe 3 PA_027.fcs	IL18Rahi	Spleen	PA	2	8.53	2.55	10.7	4.64	3.34	1.16	33.5	35.6
Spleen_Severe 4 PA_028.fcs	IL18Rahi	Spleen	PA	2	6.09	1.92	10.9	5.68	4.18	0.75	31.1	39.4
Spleen_Severe 1 PA_025.fcs	IL18Ralo	Spleen	PA	2	5.82	2.02	19.2	12.9	2.59	1.2	20	36.3
Spleen_Severe 2 PA_026.fcs	IL18Ralo	Spleen	PA	2	7.19	1.19	24.3	10.8	3.06	0.56	21	32
Spleen_Severe 3 PA_027.fcs	IL18Ralo	Spleen	PA	2	5.89	1.23	14.6	9.65	3.52	0.65	23.1	41.5
Spleen_Severe 4 PA_028.fcs	IL18Ralo	Spleen	PA	2	4.79	1.27	19	9.8	2.84	0.52	21.9	39.9
Figure 5L
	Fold Change	-LOG10(p-VALUE)
MFI of TCF1 in lung NP	0.756682	2.29
MFI of TCF1 in lung PA	0.808763	1.259
MFI of TCF1 in spleen NP	0.738456	1.875
MFI of TCF1 in spleen PA	0.869324	0.5695
% of TCF1+ in lung NP	0.279641	2.341
% of TCF1+ in lung PA	0.442552	0.467
% of TCF1+ in spleen NP	0.630751	2.974
% of TCF1+ in spleen PA	0.79786	0.9691
MFI of TOX in lung NP	1.07552	0.4049
MFI of TOX in lung PA	1.09627	0.2517
MFI of TOX in spleen NP	0.938623	0.03984
MFI of TOX in spleen PA	0.979987	0.01983
% of TOX+ in lung NP	1.18347	1.557
% of TOX+ in lung PA	1.22553	0.2861
% of TOX+ in spleen NP	0.893308	0.1666
% of TOX+ in spleen PA	0.990894	0.001149
% of NRP1+ in lung NP	0.794095	0.1666
% of NRP1+ in lung PA	0.402116	1.864
% of NRP1+ in spleen NP	0.333574	1.923
% of NRP1+ in spleen PA	0.289399	1.171
MFI of Perforin in lung NP	0.909233	0.01983
MFI of Perforin in lung PA	1.01719	0.001149
MFI of Perforin in spleen NP	0.95527	0.03984
MFI of Perforin in spleen PA	0.893243	0.9691
MFI of Eomes in lung NP	1.29364	1.471
MFI of Eomes in lung PA	1.24024	1.323
MFI of Eomes in spleen NP	1.52747	2.725
MFI of Eomes in spleen PA	1.3711	1.413
MFI of GzmB in lung NP	1.3012	1.598
MFI of GzmB in lung PA	1.23541	1.096
MFI of GzmB in spleen NP	1.2152	1.885
MFI of GzmB in spleen PA	0.845178	1.941
MFI of GzmA in lung NP	1.16683	0.07497
MFI of GzmA in lung PA	1.15828	0.03984
MFI of GzmA in spleen NP	1.56144	0.9626
MFI of GzmA in spleen PA	1.18844	0.07497
% of CX3CR1+ in lung NP	0.899739	0.07497
% of CX3CR1+ in lung PA	0.990829	0.001149
% of CX3CR1+ in spleen NP	1.0414	0.01983
% of CX3CR1+ in spleen PA	1.08489	0.07497
% of Eomes+ in lung NP	1.48417	1.836
% of Eomes+ in lung PA	1.47072	1.678
% of Eomes+ in spleen NP	1.30951	1.99
% of Eomes+ in spleen PA	1.12854	0.4792
% of GzmA+ in lung NP	1.05318	0.009761
% of GzmA+ in lung PA	1.10762	0.01983
% of GzmA+ in spleen NP	1.56026	3.682
% of GzmA+ in spleen PA	1.15367	0.07497
% of GzmB+ in lung NP	1.39806	2.019
% of GzmB+ in lung PA	1.32768	0.9757
% of GzmB+ in spleen NP	1.3899	1.779
% of GzmB+ in spleen PA	0.806069	1.136
% of KLRG1+ in lung NP	2.24189	0.7582
% of KLRG1+ in lung PA	2.31645	0.7044
% of KLRG1+ in spleen NP	3.63374	3.989
% of KLRG1+ in spleen PA	2.9215	2.33
% of Perforin+ in lung NP	1.17884	0.2861
% of Perforin+ in lung PA	1.16107	0.2408
% of Perforin+ in spleen NP	0.929243	0.07497
% of Perforin+ in spleen PA	0.846398	1.529
MFI of CX3CR1+ in lung NP	1.381	2.41
MFI of CX3CR1+ in lung PA	1.5565	2.41
MFI of CX3CR1+ in spleen NP	1.36566	3.726
MFI of CX3CR1+ in spleen PA	1.50054	2.974
MFI of KLRG1+ in lung NP	1.03536	0.03984
MFI of KLRG1+ in lung PA	1.01302	0.001149
MFI of KLRG1+ in spleen NP	1.17479	1.438
MFI of KLRG1+ in spleen PA	1.14253	2.277

## Sheet: Fig7
FIGURE 6A
Lung
Hi
NP	17.27	11.47	20.49	14.08	28.03	22.07	12.21	14.34	28.24	13.62	2.47	3.9	5.95	4.45	6.45
PA	12.67	14.07	13.29	9.38	20.53	17.67	11.01	18.44	18.54	18.12	4.12	2.73	4.13	4.59	2.16
Lo
NP	15.89	9.38	8.6	12	10.79	12.3	9.51	6.02	20.42	10.53	1.99	2.06	3.37	2.38	4.22
PA	7.39	10.8	7.15	7.71	10.79	12.7	8.49	12.81	8.73	12.23	1.82	1.07	1.94	1.39	1.44
Spleen
Hi
NP	13.21	13.68	15.97	16.25	18.638	18.21	18.928	15.545	24.554	20.436	4.41	8.33	9.85	15.13	7.054
PA	9	10.38	11.57	9.65	13.738	12.31	13.728	14.945	14.154	16.636	6.19	8.1	8.55	7.78	7.414
Lo
NP	1.42	1.03	0.82	0.96	0.835	1.963	1.178	1.224	1.732	1.211	0.6	0.31	0.68	0.88	1.03
PA	1.05	1.02	0.55	0.87	0.715	0.823	0.988	0.914	0.582	0.661	0.46	0.35	0.33	0.2	0.53
FIGURE 6B
Lung
Hi
NP	5.752	2.73	3.54	4.492	9.24	6.944	4.256	4.358	10.68	5.509	1.56	2.43	3.18	3.96	2.03
PA	7.432	7.54	7.88	5.812	14.42	11.574	6.416	12.538	12.88	11.409	3.54	3.59	3.92	4.39	3.59
Lo
NP	5.688	2.72123	3.48	4.406	4.238	4.798	4.014	2.028	10.386	4.99	0.22	0.12	0.14	0.17	0.3
PA	4.456	6.30123	4.44	4.944	8.258	9.348	5.074	9.018	6.686	8.5	0.22	0.13	0.16	0.11	0.22
Spleen
Hi
NP	3.37	2.96	4.02	4.29	11.286	11.689	11.3915	10.586	16.4	12.489	1.546	2.42064	3.18	3.937	2.03
PA	5.33	5.32	6.11	5.99	11.686	10.489	11.4915	12.886	12.6	13.389	1.546	2.42064	3.18	3.937	2.03
Lo
NP	0.3	0.23	0.18	0.25	0.46	1.29	0.67366	0.666	1.19	0.65459	0.21233	0.11562	0.13368	0.16483	0.29564
PA	0.55	0.49	0.35	0.57	0.59	0.7	0.81366	0.666	0.49	0.56459	0.21233	0.11562	0.13368	0.16483	0.29564
FIGURE 6C
Lung
Hi
NP	4.11	2.77	2.92	4.07	7.06	6.06	3.88	5.79	8.9	4.51	0.37	0.98	1.94	0.23	0.51
PA	13	10.2	10	10.1	18.2	15.6	9.56	13.1	19.9	11.2	0.19	0.12	0.29	0.94	0.37
Lo
NP	1.84	1.09	2.11	1.7	3.01	3.4	1.72	2.91	5.4	2.26	0	0.49	0	1.18	0.21
PA	6.75	7.27	7.1	7.36	10.7	8.59	3.97	8.45	13.8	6.63	0	0.41	0.43	0.63	0
Spleen
Hi
NP	0.62	1.09	1.52	0.98	14.9	13.5	10.4	15.9	17.2	7.36	4.45	2.24	4.57	3.86	2.4
PA	7.55	5.72	5.92	9.35	28.9	25.9	25.5	27.3	37.3	21.8	2.08	2.08	3.58	4.41	5
Lo
NP	0	0	0.17	0.14	2.1	3.16	1.28	4.07	4.44	2.84	0.28	0.43	0.26	0	0.73
PA	2.01	0.66	1.01	2.18	11.3	8.25	7.47	9.32	8.38	5.52	0	0	0.56	0	0.73
FIGURE 6D
Sample:	IL-18R	Epitope	Organ	Run	IFNg+IL-2+TNF+	IFNg+IL-2+TNF-	IFNg+IL-2-TNF+	IFNg+IL-2-TNF-	IFNg-IL-2+TNF+	IFNg-IL-2+TNF-	IFNg-IL-2-TNF+	IFNg-IL-2-TNF-
Lung_Severe 1 NP_001_060.fcs	HI	NP	Lung	1	0.01	0.02	0.54	2.3	0	0.02	0.25	96.9
Lung_Severe 1 NP_002_061.fcs	HI	NP	Lung	1	0.015	0.038	0.83	4	0	0.053	0.18	94.9
Lung_Severe 1 NP_003_062.fcs	HI	NP	Lung	1	0.071	0.02	1.42	4.93	0	0.061	0.25	93.3
Lung_Severe 1 NP_004_063.fcs	HI	NP	Lung	1	0	0.042	0.78	3.88	0	0.021	0.24	95
Lung_Severe 1 NP_059.fcs	HI	NP	Lung	1	0.035	0.012	1.49	5.67	0	0.081	0.26	92.5
Lung_Severe 1 PA_069.fcs	HI	PA	Lung	1	0.025	0.017	0.71	3.92	0	0.068	0.97	94.3
Lung_Severe 2 PA_070.fcs	HI	PA	Lung	1	0.00391	0.00391	0.31	3.17	0.00391	0.035	1.01	95.5
Lung_Severe 3 PA_071.fcs	HI	PA	Lung	1	0.00634	0.013	0.56	4.05	0	0.076	0.93	94.4
Lung_Severe 4 PA_072.fcs	HI	PA	Lung	1	0	0.018	0.9	3.96	0.00879	0.062	0.61	94.4
Lung_Severe 5 PA_073.fcs	HI	PA	Lung	1	0.00879	0.026	0.33	2.11	0	0.088	1.28	96.2
Lung_Severe 1 NP_001_060.fcs	LO	NP	Lung	1	0	0	0.45	1.62	0	0.017	0.67	97.2
Lung_Severe 1 NP_002_061.fcs	LO	NP	Lung	1	0	0.024	0.33	2.17	0	0.047	0.4	97
Lung_Severe 1 NP_003_062.fcs	LO	NP	Lung	1	0	0.011	0.9	2.83	0	0.079	0.37	95.8
Lung_Severe 1 NP_004_063.fcs	LO	NP	Lung	1	0.014	0.055	0.38	1.95	0	0.055	0.38	97.2
Lung_Severe 1 NP_059.fcs	LO	NP	Lung	1	0	0	1.16	3.41	0	0.00934	0.43	95
Lung_Severe 1 PA_069.fcs	LO	PA	Lung	1	0	0.013	0.38	1.78	0.025	0.019	1.59	96.2
Lung_Severe 2 PA_070.fcs	LO	PA	Lung	1	0	0.00642	0.12	1.55	0.00642	0.045	1.71	96.6
Lung_Severe 3 PA_071.fcs	LO	PA	Lung	1	0	0	0.42	1.87	0	0.036	1.55	96.1
Lung_Severe 4 PA_072.fcs	LO	PA	Lung	1	0	0.00929	0.3	1.25	0.046	0.065	0.93	97.4
Lung_Severe 5 PA_073.fcs	LO	PA	Lung	1	0	0.032	0.34	1.56	0	0.032	1.81	96.2
Spleen_Severe 1 NP_001_094.fcs	HI	NP	Spleen	1	0.17	0.1	0.97	3.01	0	0.03	0.083	95.6
Spleen_Severe 1 NP_002_095.fcs	HI	NP	Spleen	1	0.17	0.18	1.6	6.14	0	0.049	0.078	91.8
Spleen_Severe 1 NP_003_096.fcs	HI	NP	Spleen	1	0.42	0.24	1.98	6.75	0	0.071	0.087	90.5
Spleen_Severe 1 NP_004_097.fcs	HI	NP	Spleen	1	0.56	0.38	2.54	11	0	0.082	0.068	85.4
Spleen_Severe 1 NP_093.fcs	HI	NP	Spleen	1	0.16	0.094	1.37	4.93	0	0.036	0.14	93.3
Spleen_Severe 1 PA_103.fcs	HI	PA	Spleen	1	0.13	0.039	1.88	3.87	0.00299	0.03	2.24	91.8
Spleen_Severe 2 PA_104.fcs	HI	PA	Spleen	1	0.16	0.073	1.39	6.07	0	0.033	0.96	91.3
Spleen_Severe 3 PA_105.fcs	HI	PA	Spleen	1	0.32	0.21	1.72	5.77	0.01	0.046	1.01	90.9
Spleen_Severe 4 PA_106.fcs	HI	PA	Spleen	1	0.37	0.17	2.09	4.97	0.00974	0.088	1.01	91.3
Spleen_Severe 5 PA_107.fcs	HI	PA	Spleen	1	0.36	0.17	1.68	4.88	0.00444	0.08	0.55	92.3
Spleen_Severe 1 NP_001_094.fcs	LO	NP	Spleen	1	0	0	0.15	0.53	0	0.013	0.058	99.2
Spleen_Severe 1 NP_002_095.fcs	LO	NP	Spleen	1	0	0	0.081	0.35	0	0.016	0.054	99.5
Spleen_Severe 1 NP_003_096.fcs	LO	NP	Spleen	1	0	0	0.089	0.62	0	0.012	0.02	99.3
Spleen_Severe 1 NP_004_097.fcs	LO	NP	Spleen	1	0	0.00974	0.11	0.82	0	0.024	0.017	99
Spleen_Severe 1 NP_093.fcs	LO	NP	Spleen	1	0.00168	0	0.19	0.83	0	0.00504	0.037	98.9
Spleen_Severe 1 PA_103.fcs	LO	PA	Spleen	1	0	0	0.097	0.47	0	0.012	0.44	99
Spleen_Severe 2 PA_104.fcs	LO	PA	Spleen	1	0	0	0.05	0.39	0	0.016	0.21	99.3
Spleen_Severe 3 PA_105.fcs	LO	PA	Spleen	1	0	0.00243	0.056	0.34	0	0.00972	0.19	99.4
Spleen_Severe 4 PA_106.fcs	LO	PA	Spleen	1	0	0	0.044	0.31	0	0.025	0.14	99.5
Spleen_Severe 5 PA_107.fcs	LO	PA	Spleen	1	0	0.00464	0.093	0.49	0	0.012	0.17	99.2
Lung CD218a NP_Lung 2.fcs	HI	NP	Lung	2	1.26	0.61	4.13	16.6	0.011	0.27	0.42	76.7
Lung CD218a NP_Lung 3.fcs	HI	NP	Lung	2	0.43	0.33	2.75	9.16	0.045	0.36	0.96	86
Lung CD218a NP_Lung 4.fcs	HI	NP	Lung	2	0.75	0.6	2.42	11.2	0.05	0.22	0.49	84.3
Lung CD218a NP_Lung 5.fcs	HI	NP	Lung	2	2.41	1.02	6.44	18.8	0.011	0.3	0.36	70.6
Lung CD218a NP_Lung 6.fcs	HI	NP	Lung	2	0.6	0.34	3.76	9.77	0.033	0.4	0.94	84.2
Lung CD218a PA_Lung 1.fcs	HI	PA	Lung	2	3.82	0.25	9.49	7.76	0	0.11	0.26	78.3
Lung CD218a PA_Lung 2.fcs	HI	PA	Lung	2	2.78	0.45	7.63	7.29	0.032	0.43	0.25	81.1
Lung CD218a PA_Lung 3.fcs	HI	PA	Lung	2	1.04	0.38	4.38	5.7	0.046	0.65	0.67	87.1
Lung CD218a PA_Lung 4.fcs	HI	PA	Lung	2	2.42	0.4	8.73	7.56	0.013	0.34	0.37	80.2
Lung CD218a PA_Lung 5.fcs	HI	PA	Lung	2	3.72	0.45	8.25	6.59	0.024	0.32	0.27	80.4
Lung CD218a PA_Lung 6.fcs	HI	PA	Lung	2	2.06	0.51	7.9	8.55	0.046	0.5	0.59	79.8
Lung CD218a NP_Lung 2.fcs	LO	NP	Lung	2	0.43	0.12	3.28	8.79	0.02	0.3	0.2	86.9
Lung CD218a NP_Lung 3.fcs	LO	NP	Lung	2	0.13	0.13	2.88	6.68	0.015	0.34	0.56	89.3
Lung CD218a NP_Lung 4.fcs	LO	NP	Lung	2	0.16	0.12	1.34	4.58	0	0.14	0.24	93.4
Lung CD218a NP_Lung 5.fcs	LO	NP	Lung	2	1.09	0.19	7.51	12	0.047	0.27	0.37	78.6
Lung CD218a NP_Lung 6.fcs	LO	NP	Lung	2	0.25	0.15	3.72	7.12	0.015	0.22	1.06	87.5
Lung CD218a PA_Lung 1.fcs	LO	PA	Lung	2	1.15	0.096	6.39	3.4	0.019	0.096	0.32	88.5
Lung CD218a PA_Lung 2.fcs	LO	PA	Lung	2	1.09	0.21	7.55	4.12	0.00961	0.4	0.27	86.4
Lung CD218a PA_Lung 3.fcs	LO	PA	Lung	2	0.33	0.19	4.21	4.06	0.026	0.38	0.69	90.1
Lung CD218a PA_Lung 4.fcs	LO	PA	Lung	2	1.11	0.15	7.05	4.74	0	0.31	0.34	86.3
Lung CD218a PA_Lung 5.fcs	LO	PA	Lung	2	1.23	0.1	5.15	2.52	0.011	0.25	0.28	90.5
Lung CD218a PA_Lung 6.fcs	LO	PA	Lung	2	0.84	0.26	6.75	5.05	0.041	0.26	0.64	86.2
Spleen CD218a NP_Spleen 1.fcs	HI	NP	Spleen	2	1.65	0.23	9.12	7.65	0.0066	0.046	0.31	81
Spleen CD218a NP_Spleen 2.fcs	HI	NP	Spleen	2	1.42	0.1	9.82	6.96	0	0.067	0.32	81.3
Spleen CD218a NP_Spleen 3.fcs	HI	NP	Spleen	2	1.05	0.097	9.8	8.05	0	0.06	0.18	80.8
Spleen CD218a NP_Spleen 4.fcs	HI	NP	Spleen	2	1.57	0.051	8.63	5.39	0.00566	0.068	0.22	84.1
Spleen CD218a NP_Spleen 5.fcs	HI	NP	Spleen	2	2.65	0.2	13.2	8.58	0.00325	0.033	0.16	75.2
Spleen CD218a NP_Spleen 6.fcs	HI	NP	Spleen	2	0.76	0.035	11.3	8.44	0	0.035	0.18	79.3
Spleen CD218a PA_Spleen 1.fcs	HI	PA	Spleen	2	2.68	0.03	8.78	2.29	0	0.06	0.077	86.1
Spleen CD218a PA_Spleen 2.fcs	HI	PA	Spleen	2	2.09	0.042	8.11	2.21	0	0.068	0.17	87.3
Spleen CD218a PA_Spleen 3.fcs	HI	PA	Spleen	2	2.05	0.036	9.3	2.4	0.00646	0.081	0.16	86
Spleen CD218a PA_Spleen 4.fcs	HI	PA	Spleen	2	2.67	0	10	2.36	0	0.026	0.16	84.8
Spleen CD218a PA_Spleen 5.fcs	HI	PA	Spleen	2	3.6	0.033	8.81	1.73	0.015	0.08	0.11	85.6
Spleen CD218a PA_Spleen 6.fcs	HI	PA	Spleen	2	2	0.047	11.1	3.5	0	0.057	0.11	83.2
Spleen CD218a NP_Spleen 1.fcs	LO	NP	Spleen	2	0.018	0.00611	0.39	0.46	0	0.83	0.2	98.1
Spleen CD218a NP_Spleen 2.fcs	LO	NP	Spleen	2	0.049	0.00985	1.17	0.8	0	0.62	0.16	97.2
Spleen CD218a NP_Spleen 3.fcs	LO	NP	Spleen	2	0	0.00269	0.63	0.63	0	0.28	0.16	98.3
Spleen CD218a NP_Spleen 4.fcs	LO	NP	Spleen	2	0.0058	0	0.64	0.63	0.0058	1.42	0.16	97.1
Spleen CD218a NP_Spleen 5.fcs	LO	NP	Spleen	2	0.041	0.00338	1.12	0.59	0	0.58	0.13	97.5
Spleen CD218a NP_Spleen 6.fcs	LO	NP	Spleen	2	0.00449	0.00449	0.61	0.65	0	1.07	0.094	97.6
Spleen CD218a PA_Spleen 1.fcs	LO	PA	Spleen	2	0.016	0.00526	0.57	0.15	0	0.83	0.16	98.3
Spleen CD218a PA_Spleen 2.fcs	LO	PA	Spleen	2	0.032	0	0.66	0.2	0.00459	0.49	0.16	98.5
Spleen CD218a PA_Spleen 3.fcs	LO	PA	Spleen	2	0.041	0.00241	0.76	0.27	0	0.24	0.13	98.6
Spleen CD218a PA_Spleen 4.fcs	LO	PA	Spleen	2	0.036	0.006	0.64	0.28	0	1.13	0.1	97.8
Spleen CD218a PA_Spleen 5.fcs	LO	PA	Spleen	2	0.03	0	0.46	0.11	0	0.57	0.091	98.7
Spleen CD218a PA_Spleen 6.fcs	LO	PA	Spleen	2	0.00986	0.00493	0.52	0.18	0.00493	1.01	0.084	98.2
Lung NP_Severe-1.fcs	HI	NP	Lung	3	0.28	0.059	6.86	10.8	0	0.067	0.15	81.8
Lung NP_Severe-2.fcs	HI	NP	Lung	3	0.11	0.086	3.16	8.73	0	0.086	0.032	87.8
Lung NP_Severe-3.fcs	HI	NP	Lung	3	0.24	0.17	6.63	14.4	0	0.34	0.17	78
Lung NP_Severe-4.fcs	HI	NP	Lung	3	0.16	0.14	5.12	9.42	0	0.24	0.2	84.7
Lung PA_Severe-1.fcs	HI	PA	Lung	3	0.77	0.15	7.04	5.39	0	0.34	0.14	86.2
Lung PA_Severe-2.fcs	HI	PA	Lung	3	0.57	0.11	7.26	6.75	0.012	0.24	0.14	84.9
Lung PA_Severe-3.fcs	HI	PA	Lung	3	0.6	0.1	7.58	5.99	0.017	0.32	0.1	85.3
Lung PA_Severe-4.fcs	HI	PA	Lung	3	0.49	0.13	5.65	3.78	0.022	0.33	0.18	89.4
Lung NP_Severe-1.fcs	LO	NP	Lung	3	0.15	0.015	5.87	10.4	0	0.076	0.21	83.3
Lung NP_Severe-2.fcs	LO	NP	Lung	3	0.03	0.053	2.86	6.84	0	0.27	0.076	89.9
Lung NP_Severe-3.fcs	LO	NP	Lung	3	0.067	0.093	3.7	5.59	0.013	0.28	0.08	90.2
Lung NP_Severe-4.fcs	LO	NP	Lung	3	0.065	0.093	4.82	7.55	0	0.3	0.16	87
Lung PA_Severe-1.fcs	LO	PA	Lung	3	0.15	0.13	4.52	3.1	0	0.34	0.14	91.6
Lung PA_Severe-2.fcs	LO	PA	Lung	3	0.31	0.072	6.21	4.58	0.00803	0.21	0.11	88.5
Lung PA_Severe-3.fcs	LO	PA	Lung	3	0.28	0.099	4.37	3.25	0.012	0.31	0.16	91.5
Lung PA_Severe-4.fcs	LO	PA	Lung	3	0.19	0.091	4.96	2.96	0	0.31	0.12	91.4
Spleen NP_Severe-1.fcs	HI	NP	Spleen	3	0.081	0.054	3.1	10.2	0	0.17	0.091	86.3
Spleen NP_Severe-2.fcs	HI	NP	Spleen	3	0.15	0.17	2.62	11	0	0.25	0.16	85.7
Spleen NP_Severe-3.fcs	HI	NP	Spleen	3	0.24	0.14	3.61	12.2	0	0.13	0.08	83.6
Spleen NP_Severe-4.fcs	HI	NP	Spleen	3	0.16	0.13	3.93	12.4	0.00525	0.14	0.1	83.1
Spleen PA_Severe-1.fcs	HI	PA	Spleen	3	0.7	0.14	4.47	3.88	0.00222	0.21	0.17	90.4
Spleen PA_Severe-2.fcs	HI	PA	Spleen	3	0.59	0.2	4.46	5.37	0.00292	0.34	0.23	88.8
Spleen PA_Severe-3.fcs	HI	PA	Spleen	3	0.69	0.18	5.25	5.65	0.011	0.13	0.086	88
Spleen PA_Severe-4.fcs	HI	PA	Spleen	3	0.93	0.19	4.96	3.94	0.01	0.24	0.15	89.6
Spleen NP_Severe-1.fcs	LO	NP	Spleen	3	0	0.014	0.28	1.36	0	0.13	0.071	98.1
Spleen NP_Severe-2.fcs	LO	NP	Spleen	3	0	0.048	0.23	1.03	0	0.18	0.13	98.4
Spleen NP_Severe-3.fcs	LO	NP	Spleen	3	0.00206	0.021	0.17	1.03	0.00206	0.12	0.062	98.6
Spleen NP_Severe-4.fcs	LO	NP	Spleen	3	0.00194	0.027	0.24	1.1	0	0.19	0.078	98.4
Spleen PA_Severe-1.fcs	LO	PA	Spleen	3	0.024	0.024	0.52	0.71	0.00161	0.14	0.16	98.4
Spleen PA_Severe-2.fcs	LO	PA	Spleen	3	0.0085	0.029	0.47	0.79	0.0017	0.16	0.18	98.4
Spleen PA_Severe-3.fcs	LO	PA	Spleen	3	0.00966	0.012	0.34	0.59	0	0.12	0.079	98.9
Spleen PA_Severe-4.fcs	LO	PA	Spleen	3	0.028	0.024	0.52	0.7	0.00199	0.15	0.11	98.5

## Sheet: Fig8
8A,top																			8B											8C,left									8C,right
		Early time point							Late time point											IL18R1	EOMES	KLRG1	GZMA	PRF1	CX3CR1	GZMB	SevLabels					IL1RL1	TIGIT	IL10RA						IL1RL1	TIGIT	XCL1	IL10RA	SevLabels
		IL18R1	Granzyme A	Granzyme B	Perforin 1	Eomes	KLRG1	CX3CR1	IL18R1	Granzyme A	Granzyme B	Perforin 1	Eomes	KLRG1	CX3CR1					4.17387	3.06066	3.61998	4.76445	4.76241	5.78818	3.16307	No to Minimal				Recovered	3.865	4.494	8.524						1.21453	3.83691	-0.179155	7.05176	No to Minimal
	Recovered	6.47	7.554	6.28	8.387	6.367	6.36	6.143	6.043	8.308	6.342	8.067	6.755	6.51	6.43					4.58363	4.47144	5.0644	4.26897	5.82848	6.40025	4.64157	No to Minimal					3.424	4.385	8.714						2.24974	5.04772	-0.267333	7.87253	No to Minimal
									5.59	7.924	5.33	8.21	7.309	6.742	6.219					3.99706	3.49367	4.05242	4.86857	5.33964	5.66886	4.00192	No to Minimal					3.153	4.225	8.352						1.01656	4.13168	-0.203563	6.79306	No to Minimal
		6.495	6.485	5.469	7.612	5.786	4.777	5.568	6.305	8.108	6.482	7.509	5.894	4.961	5.862					4.35063	3.01618	3.4831	3.95567	5.61553	5.576	4.05792	No to Minimal					3.026		8.016						1.79919	4.00364	0.0869031	7.8942	No to Minimal
		6.228	8.055	6.364	7.756	6.867	6.156	6.202	5.3	9.399	6.499	8.642	7.869	7.302	6.369					4.52571	2.8891	3.87245	3.49363	4.36134	5.90179	2.94716	No to Minimal					4.246	3.959	8.374						1.52399	3.33505	-0.256688	7.31474	No to Minimal
	Fatal	9.19	5.964	4.037	4.989	4.543	3.859	4.195	8.361	5.539	4.47	6.5	5.013	3.882	5.021					4.616	4.12159	5.43941	4.20134	6.46914	5.8323	4.1745	No to Minimal					3.477	4.904	8.165						2.75567	4.97308	1.55887	8.19394	No to Minimal
		8.6	6.249	4.839	6.776	5.653	5.468	4.331	9.489	5.22	3.342	5.286	4.589	4.252	3.63					4.46741	3.0344	4.57096	4.6978	5.18081	5.91938	5.26253	No to Minimal					3.181	5.614	8.798						0.62774	3.05653	0.412666	6.25694	No to Minimal
		9.67	5.681	4.362	5.689	4.307	3.986	3.15	8.799	4.717	2.701	4.964	4.178	3.888	4.621					4.46991	4.11088	5.40597	4.3958	5.06706	5.63454	3.23946	No to Minimal				Fatal	6.398	3.093	7.399						2.47531	4.13659	0.774478	7.44549	No to Minimal
		9.933	4.296	4.38	6.341	4.673	3.665	4.025	7.203	5.591	3.942	6.708	5.21	3.803	5.41					6.54995	2.2958	3.11442	2.98976	4.17717	5.88693	3.58125	No to Minimal					5.984	3.232	7.434						1.21309	3.09593	-1.35912	6.75242	No to Minimal
																				4.57659	4.4207	5.80038	5.18871	6.38654	6.49175	5.47651	No to Minimal					4.195	3.549	7.682						1.45712	4.65845	1.21313	7.94632	No to Minimal
																				5.02847	4.50702	5.03341	6.3307	7.00443	6.71559	5.25257	No to Minimal					6.991	2.547	7.822						1.6984	4.9909	0.955608	7.65782	No to Minimal
8A,bottom																				4.42835	4.16355	4.68811	6.00546	6.2514	5.98034	5.98192	No to Minimal					5.319	3.189	7.474						0.604385	5.54273	1.64504	7.59592	No to Minimal
		Granzyme A	Granzyme B	Perforin 1	Eomes	KLRG1	CX3CR1													9.55212	1.65835	2.29792	2.00065	5.8124	4.39076	4.46554	Life-threatening					7.554	3.394	6.823						3.08913	3.05285	-2.96898	7.74392	Life-threatening
	Recovered	7.554	6.28	8.387	6.367	6.36	6.143													5.06342	3.86251	5.34943	5.58199	7.31768	7.47834	6.89256	No to Minimal					6.182	2.992	7.171						1.00653	4.64127	1.37371	7.47001	No to Minimal
		6.485	5.469	7.612	5.786	4.777	5.568													5.79102	3.87163	4.62906	4.29746	5.91108	5.90245	4.63723	No to Minimal					5.24	3.668	7.701						3.53608	5.13228	0.599112	8.195	No to Minimal
		8.055	6.364	7.756	6.867	6.156	6.202													5.22427	2.41964	2.78776	3.59569	4.40801	6.42447	2.28753	No to Minimal													0.507395	3.01414	-1.32107	7.24898	No to Minimal
		8.308	6.342	8.067	6.755	6.51	6.43													9.29544	1.24089	1.84535	2.10798	5.17331	3.50231	4.1404	Moderate to_x000D_ Severe													4.29528	1.36089	-2.07919	6.40941	Moderate to_x000D_ Severe
		7.924	5.33	8.21	7.309	6.742	6.219													6.1722	4.41656	4.53654	4.72514	6.9376	7.60465	5.9357	Life-threatening													2.65717	4.43598	1.3642	7.85887	Life-threatening
		8.108	6.482	7.509	5.894	4.961	5.862													3.89777	2.5777	3.70714	5.06557	5.09307	4.87764	4.661	No to Minimal													1.02542	4.203	-1.06008	7.17796	No to Minimal
		9.399	6.499	8.642	7.869	7.302	6.369													4.58497	3.50877	4.31501	5.59067	5.61677	4.97371	5.21449	No to Minimal													0.402469	4.6257	1.68256	7.35344	No to Minimal
	Fatal	5.964	4.037	4.989	4.543	3.859	4.195													5.95678	2.94028	3.68678	4.4795	6.14985	7.31988	5.45822	No to Minimal													-1.12027	3.45918	-0.723412	7.62249	No to Minimal
		6.249	4.839	6.776	5.653	5.468	4.331													3.93216	4.24412	4.23323	5.95391	6.91555	6.12863	5.62387	No to Minimal													-0.267249	4.9486	0.0234236	7.68966	No to Minimal
		5.681	4.362	5.689	4.307	3.986	3.15													5.77461	3.06658	3.15346	3.86429	5.35574	5.10233	4.41428	No to Minimal													2.78657	2.92818	-0.256599	7.00938	No to Minimal
		4.296	4.38	6.341	4.673	3.665	4.025													5.29654	5.95807	6.50243	6.77793	7.90482	7.86694	7.36765	No to Minimal													1.14223	6.04042	-0.00121361	8.28731	No to Minimal
		5.539	4.47	6.5	5.013	3.882	5.021													6.27811	2.02816	2.79929	2.90635	3.66962	5.34131	3.60997	No to Minimal													2.02816	3.72186	-0.261685	6.53951	No to Minimal
		5.22	3.342	5.286	4.589	4.252	3.63													5.0528	3.17274	3.21703	3.93615	5.74816	6.40797	4.81253	No to Minimal													1.77845	3.84737	0.589073	7.3982	No to Minimal
		4.717	2.701	4.964	4.178	3.888	4.621													5.07739	4.68795	5.08463	4.25485	6.52354	6.52753	5.89465	Moderate to_x000D_ Severe													4.77112	5.62391	2.04853	7.97145	Moderate to_x000D_ Severe
		5.591	3.942	6.708	5.21	3.803	5.41													9.99859	-0.901307	-0.189486	-0.306476	1.69304	2.4916	0.791363	Life-threatening													4.8791	-0.134367	-4.12585	6.31649	Life-threatening
																				4.37017	4.10549	5.04099	4.63254	6.30207	6.39075	4.58551	No to Minimal													3.15004	4.51287	-0.858963	7.83403	No to Minimal
																				3.33848	3.51999	3.37037	3.1975	5.31879	5.85035	4.13885	No to Minimal													1.03832	4.45328	-2.52235	7.37731	No to Minimal
8B																				8.95189	3.80972	4.03818	4.54994	6.70825	6.26409	5.97803	Moderate to_x000D_ Severe													2.50167	3.69005	0.0866677	7.38092	Moderate to_x000D_ Severe
	EOMES	IL18R1	KLRG1	GZMA	PRF1	CX3CR1	GZMB	SevLabels												8.35713	2.4678	3.4527	3.27847	6.07727	4.51072	4.52885	Moderate to_x000D_ Severe													1.86757	3.06536	0.220293	7.00786	Moderate to_x000D_ Severe
	3.06066	4.17387	3.61998	4.76445	4.76241	5.78818	3.16307	No to Minimal												5.98977	3.41023	3.55022	5.39068	6.2449	5.10799	6.26151	Moderate to_x000D_ Severe													1.15307	3.46971	0.327175	7.47669	Moderate to_x000D_ Severe
	4.47144	4.58363	5.0644	4.26897	5.82848	6.40025	4.64157	No to Minimal												5.89261	4.00484	5.00226	4.67701	7.17934	7.08251	6.99861	No to Minimal													2.65334	5.10544	0.92827	8.32494	No to Minimal
	3.49367	3.99706	4.05242	4.86857	5.33964	5.66886	4.00192	No to Minimal												5.59956	4.89079	5.72953	5.45451	7.35433	6.9617	5.79418	No to Minimal													1.65505	5.07756	0.830588	8.0449	No to Minimal
	3.01618	4.35063	3.4831	3.95567	5.61553	5.576	4.05792	No to Minimal												6.00723	1.99568	2.97564	1.65253	4.35029	5.84719	2.5912	Life-threatening													2.12346	2.38625	-2.21381	7.32293	Life-threatening
	2.8891	4.52571	3.87245	3.49363	4.36134	5.90179	2.94716	No to Minimal												5.86397	5.38225	6.13633	7.03137	8.01014	7.58883	5.95186	No to Minimal													1.70419	5.36388	1.21013	8.3632	No to Minimal
	4.12159	4.616	5.43941	4.20134	6.46914	5.8323	4.1745	No to Minimal												4.52648	3.02407	4.16814	4.98846	5.43483	5.63892	5.16453	Moderate to_x000D_ Severe													0.672881	4.55686	-1.98001	7.39747	Moderate to_x000D_ Severe
	3.0344	4.46741	4.57096	4.6978	5.18081	5.91938	5.26253	No to Minimal												7.78685	2.34426	3.31735	3.12948	5.06077	4.37193	4.44754	Moderate to_x000D_ Severe													2.91758	2.5932	-1.39001	6.69339	Moderate to_x000D_ Severe
	4.11088	4.46991	5.40597	4.3958	5.06706	5.63454	3.23946	No to Minimal												6.68357	2.44052	3.71238	5.14349	5.94626	5.53589	5.82236	Moderate to_x000D_ Severe													0.903962	4.23154	-0.492564	7.6901	Moderate to_x000D_ Severe
	2.2958	6.54995	3.11442	2.98976	4.17717	5.88693	3.58125	No to Minimal												4.59015	4.06543	4.77632	4.42475	6.56468	6.66746	5.04121	No to Minimal													2.25097	5.0504	1.25622	8.06428	No to Minimal
	4.4207	4.57659	5.80038	5.18871	6.38654	6.49175	5.47651	No to Minimal												8.72919	1.22743	0.959204	1.45352	5.33019	3.71882	3.02704	Life-threatening													5.03479	1.73753	-1.19871	5.92923	Life-threatening
	4.50702	5.02847	5.03341	6.3307	7.00443	6.71559	5.25257	No to Minimal												6.96128	1.93028	3.02417	2.84059	4.42686	4.1337	4.08766	Life-threatening													0.259295	4.09744	-1.77643	6.82803	Life-threatening
	4.16355	4.42835	4.68811	6.00546	6.2514	5.98034	5.98192	No to Minimal												8.15566	3.76704	5.12625	4.37283	6.9524	5.9203	5.42609	Moderate to_x000D_ Severe													2.42903	4.28794	0.839546	7.65476	Moderate to_x000D_ Severe
	1.65835	9.55212	2.29792	2.00065	5.8124	4.39076	4.46554	Life-threatening												6.26741	1.58428	3.0043	4.90771	5.65744	6.44898	5.65565	No to Minimal													-1.92028	2.14323	-0.0450927	6.36714	No to Minimal
	3.86251	5.06342	5.34943	5.58199	7.31768	7.47834	6.89256	No to Minimal												8.44599	-0.747893	0.570135	-0.638744	0.948045	2.4619	0.0115096	Life-threatening													4.82157	0.547215	-2.97168	5.8063	Life-threatening
	3.87163	5.79102	4.62906	4.29746	5.91108	5.90245	4.63723	No to Minimal												9.11269	0.11939	1.60915	0.0340917	2.36174	1.31583	0.576897	Life-threatening													3.96216	1.65272	-4.12585	6.19335	Life-threatening
	2.41964	5.22427	2.78776	3.59569	4.40801	6.42447	2.28753	No to Minimal												9.13014	3.3415	3.75928	3.28295	6.23317	5.2377	5.3215	Life-threatening													5.5561	2.90566	-1.83	7.20836	Life-threatening
	1.24089	9.29544	1.84535	2.10798	5.17331	3.50231	4.1404	Moderate to_x000D_ Severe												4.05377	3.38996	3.50316	5.71673	6.30836	7.18351	6.3862	No to Minimal													0.667629	3.30705	1.56087	7.16981	No to Minimal
	4.41656	6.1722	4.53654	4.72514	6.9376	7.60465	5.9357	Life-threatening												8.02219	3.08979	3.73265	3.96345	7.10048	6.98911	6.10997	Moderate to_x000D_ Severe													1.30092	3.62732	-0.75615	7.51484	Moderate to_x000D_ Severe
	2.5777	3.89777	3.70714	5.06557	5.09307	4.87764	4.661	No to Minimal												4.60707	3.38674	5.16069	5.65619	6.91759	6.37486	6.41899	Life-threatening													4.53019	3.72079	-0.285388	7.19903	Life-threatening
	3.50877	4.58497	4.31501	5.59067	5.61677	4.97371	5.21449	No to Minimal												7.26719	2.95614	3.07998	4.40308	6.9921	6.45879	6.3178	Moderate to_x000D_ Severe													2.7395	3.90688	-1.07901	7.20154	Moderate to_x000D_ Severe
	2.94028	5.95678	3.68678	4.4795	6.14985	7.31988	5.45822	No to Minimal												6.33093	3.44556	4.16483	5.01265	6.4328	5.50784	5.88185	Moderate to_x000D_ Severe													0.422206	4.21042	-0.489036	7.52505	Moderate to_x000D_ Severe
	4.24412	3.93216	4.23323	5.95391	6.91555	6.12863	5.62387	No to Minimal												6.22549	3.63967	3.8693	4.75747	6.63586	5.61128	5.52511	Moderate to_x000D_ Severe													0.929387	3.88823	-1.69693	7.46874	Moderate to_x000D_ Severe
	3.06658	5.77461	3.15346	3.86429	5.35574	5.10233	4.41428	No to Minimal												8.2939	0.831729	2.10007	1.95346	4.30512	4.94594	3.61546	Life-threatening													1.17601	2.07042	-1.79602	6.50819	Life-threatening
	5.95807	5.29654	6.50243	6.77793	7.90482	7.86694	7.36765	No to Minimal												8.10042	3.96975	4.95045	6.78246	6.47021	6.03641	6.72414	Life-threatening													0.671049	5.5522	1.23861	7.55815	Life-threatening
	2.02816	6.27811	2.79929	2.90635	3.66962	5.34131	3.60997	No to Minimal												5.30018	3.64922	4.53961	5.17698	6.29877	6.57411	4.93912	No to Minimal													3.19618	3.54195	0.890227	7.13832	No to Minimal
	3.17274	5.0528	3.21703	3.93615	5.74816	6.40797	4.81253	No to Minimal												4.95095	3.03349	3.76778	5.32235	6.32272	6.22093	5.67989	Moderate to_x000D_ Severe													-1.369	4.49489	-0.379952	7.25359	Moderate to_x000D_ Severe
	4.68795	5.07739	5.08463	4.25485	6.52354	6.52753	5.89465	Moderate to_x000D_ Severe												5.27055	4.17677	3.59409	5.86188	6.91852	7.0563	6.33518	No to Minimal													-0.132784	4.15176	-0.735239	7.50593	No to Minimal
	-0.901307	9.99859	-0.189486	-0.306476	1.69304	2.4916	0.791363	Life-threatening												4.32009	3.99404	3.62441	4.40029	6.35966	6.19602	4.92341	Moderate to_x000D_ Severe													3.41166	4.50307	1.25398	7.69855	Moderate to_x000D_ Severe
	4.10549	4.37017	5.04099	4.63254	6.30207	6.39075	4.58551	No to Minimal												3.50714	2.6193	3.48302	2.85238	4.29761	4.24735	2.6812	No to Minimal													1.43129	4.10331	-0.0179953	7.34979	No to Minimal
	3.51999	3.33848	3.37037	3.1975	5.31879	5.85035	4.13885	No to Minimal												4.52435	3.61498	4.26699	4.85915	4.69938	5.44848	3.90487	No to Minimal													2.0578	4.35681	-0.352838	7.04143	No to Minimal
	3.80972	8.95189	4.03818	4.54994	6.70825	6.26409	5.97803	Moderate to_x000D_ Severe												2.43561	2.17172	3.47944	3.54435	4.33432	4.95192	4.1516	No to Minimal													-0.479563	2.87594	-0.423156	6.20692	No to Minimal
	2.4678	8.35713	3.4527	3.27847	6.07727	4.51072	4.52885	Moderate to_x000D_ Severe												6.39739	2.43435	3.64935	3.44582	5.59598	5.88157	3.04308	No to Minimal													0.432312	3.4647	-1.69655	7.36804	No to Minimal
	3.41023	5.98977	3.55022	5.39068	6.2449	5.10799	6.26151	Moderate to_x000D_ Severe												5.5377	3.53483	4.4902	4.2779	5.48217	5.87545	3.34009	No to Minimal													0.716373	4.30796	-0.0385097	7.49045	No to Minimal
	4.00484	5.89261	5.00226	4.67701	7.17934	7.08251	6.99861	No to Minimal												4.48163	3.42291	3.95987	5.04063	6.07735	5.92131	5.36867	No to Minimal													0.697672	4.47395	0.949713	7.46819	No to Minimal
	4.89079	5.59956	5.72953	5.45451	7.35433	6.9617	5.79418	No to Minimal												7.49297	3.78539	4.25375	5.24454	6.74313	5.61601	5.00981	Moderate to_x000D_ Severe													2.01676	3.41061	-2.04195	7.20983	Moderate to_x000D_ Severe
	1.99568	6.00723	2.97564	1.65253	4.35029	5.84719	2.5912	Life-threatening												4.16151	3.71764	5.04103	4.92932	5.27819	4.58162	4.40657	No to Minimal													1.74151	4.79096	-0.305959	7.62477	No to Minimal
	5.38225	5.86397	6.13633	7.03137	8.01014	7.58883	5.95186	No to Minimal												8.87084	2.58351	2.96975	2.47057	5.89887	4.97302	4.891	Moderate to_x000D_ Severe													2.9569	2.00543	-2.11487	6.63292	Moderate to_x000D_ Severe
	3.02407	4.52648	4.16814	4.98846	5.43483	5.63892	5.16453	Moderate to_x000D_ Severe												8.62361	3.21158	3.14216	2.91768	6.70284	5.2088	5.82176	Life-threatening													2.66701	3.4468	-2.15413	6.89649	Life-threatening
	2.34426	7.78685	3.31735	3.12948	5.06077	4.37193	4.44754	Moderate to_x000D_ Severe												9.11187	2.08963	2.71926	2.34142	4.41277	3.93224	3.11692	Life-threatening													4.52095	2.35143	-2.05639	6.96465	Life-threatening
	2.44052	6.68357	3.71238	5.14349	5.94626	5.53589	5.82236	Moderate to_x000D_ Severe												7.3742	0.947671	1.53208	2.09359	3.34451	3.71783	3.41975	Moderate to_x000D_ Severe													3.55846	2.34091	-3.14021	5.86321	Moderate to_x000D_ Severe
	4.06543	4.59015	4.77632	4.42475	6.56468	6.66746	5.04121	No to Minimal												4.97029	3.35239	3.90701	4.09021	6.14689	5.76341	5.75884	No to Minimal													5.03981	4.30663	-0.154731	7.68876	No to Minimal
	1.22743	8.72919	0.959204	1.45352	5.33019	3.71882	3.02704	Life-threatening												6.11879	1.58666	1.51697	3.40927	4.62666	3.86693	3.43229	Life-threatening													1.65314	2.44357	-2.13761	7.16137	Life-threatening
	1.93028	6.96128	3.02417	2.84059	4.42686	4.1337	4.08766	Life-threatening												3.52784	2.74455	3.68667	4.0576	4.73618	4.47503	3.66793	No to Minimal													2.69681	3.93477	0.482768	6.65605	No to Minimal
	3.76704	8.15566	5.12625	4.37283	6.9524	5.9203	5.42609	Moderate to_x000D_ Severe												8.41731	1.22838	1.66768	2.39984	3.82825	3.1169	2.75044	Life-threatening													5.31061	1.82688	-2.17796	6.26911	Life-threatening
	1.58428	6.26741	3.0043	4.90771	5.65744	6.44898	5.65565	No to Minimal												8.29596	2.30568	2.85289	2.3878	4.52626	3.51393	3.21218	Moderate to_x000D_ Severe													3.64911	2.84565	-2.25379	6.40409	Moderate to_x000D_ Severe
	-0.747893	8.44599	0.570135	-0.638744	0.948045	2.4619	0.0115096	Life-threatening												8.01207	2.95077	3.41081	4.29958	6.20339	4.60845	4.47272	Moderate to_x000D_ Severe													1.8413	4.18361	-0.885643	7.07919	Moderate to_x000D_ Severe
	0.11939	9.11269	1.60915	0.0340917	2.36174	1.31583	0.576897	Life-threatening												7.97363	3.10675	2.80802	4.69331	6.203	4.58556	4.42411	Moderate to_x000D_ Severe													2.29007	3.31312	-1.03823	7.15212	Moderate to_x000D_ Severe
	3.3415	9.13014	3.75928	3.28295	6.23317	5.2377	5.3215	Life-threatening												4.25466	2.86212	3.98435	3.1447	4.48717	5.46667	2.81571	Life-threatening													3.04762	3.97382	-0.33491	7.64582	Life-threatening
	3.38996	4.05377	3.50316	5.71673	6.30836	7.18351	6.3862	No to Minimal												7.63571	2.02767	2.26556	5.6684	5.39389	3.31696	5.77283	Life-threatening													1.84405	3.28726	-1.51767	5.89598	Life-threatening
	3.08979	8.02219	3.73265	3.96345	7.10048	6.98911	6.10997	Moderate to_x000D_ Severe												7.157	-0.232271	1.03021	1.23334	0.370067	2.28258	1.41136	Life-threatening													1.06104	0.998704	-3.302	5.24936	Life-threatening
	3.38674	4.60707	5.16069	5.65619	6.91759	6.37486	6.41899	Life-threatening												9.43108	0.710114	1.64234	1.35871	3.01611	3.73731	1.86095	Life-threatening													5.22808	1.45958	-2.68304	6.16764	Life-threatening
	2.95614	7.26719	3.07998	4.40308	6.9921	6.45879	6.3178	Moderate to_x000D_ Severe												8.72905	2.18948	2.1257	4.36033	4.97821	3.7305	5.6558	Moderate to_x000D_ Severe													4.428	2.77186	-1.40044	6.66227	Moderate to_x000D_ Severe
	3.44556	6.33093	4.16483	5.01265	6.4328	5.50784	5.88185	Moderate to_x000D_ Severe												7.55743	1.71552	2.95118	4.28188	4.6627	4.01111	4.66647	Moderate to_x000D_ Severe													3.52834	2.91915	-2.37223	7.08883	Moderate to_x000D_ Severe
	3.63967	6.22549	3.8693	4.75747	6.63586	5.61128	5.52511	Moderate to_x000D_ Severe												6.99058	3.22052	2.69695	4.51432	5.71777	6.43791	5.16738	Life-threatening													3.79341	2.32282	-0.0359475	6.83874	Life-threatening
	0.831729	8.2939	2.10007	1.95346	4.30512	4.94594	3.61546	Life-threatening												9.08092	-0.831097	0.942038	-0.0155789	2.09444	2.59858	1.36609	Life-threatening													4.61027	0.912579	-4.12585	6.40086	Life-threatening
	3.96975	8.10042	4.95045	6.78246	6.47021	6.03641	6.72414	Life-threatening												8.50885	2.26258	2.3654	4.62478	5.07799	4.17016	4.48934	Life-threatening													2.94915	2.74021	-0.38329	6.261	Life-threatening
	3.64922	5.30018	4.53961	5.17698	6.29877	6.57411	4.93912	No to Minimal												6.77401	2.6391	3.3911	4.37358	5.0304	5.1144	5.22505	Moderate to_x000D_ Severe													1.86124	4.14102	0.512394	6.67651	Moderate to_x000D_ Severe
	3.03349	4.95095	3.76778	5.32235	6.32272	6.22093	5.67989	Moderate to_x000D_ Severe												8.53247	2.69287	3.12645	3.53796	5.90156	4.55687	5.21648	Moderate to_x000D_ Severe													2.4485	2.60932	-2.74322	6.92399	Moderate to_x000D_ Severe
	4.17677	5.27055	3.59409	5.86188	6.91852	7.0563	6.33518	No to Minimal												3.94467	3.42359	4.41657	5.41304	6.29542	5.11503	5.54734	No to Minimal													-0.112198	3.33917	0.0397252	6.28504	No to Minimal
	3.99404	4.32009	3.62441	4.40029	6.35966	6.19602	4.92341	Moderate to_x000D_ Severe												4.17272	4.95293	3.98673	4.36667	6.94257	5.06578	5.40649	Healthy													-2.26729	4.08911	2.03932	8.72382	Healthy
	2.6193	3.50714	3.48302	2.85238	4.29761	4.24735	2.6812	No to Minimal												3.81232	3.35938	4.56845	5.31911	6.95154	5.72407	4.99856	Healthy													-0.279447	4.19477	0.767785	8.29304	Healthy
	3.61498	4.52435	4.26699	4.85915	4.69938	5.44848	3.90487	No to Minimal												3.68561	4.0601	5.02043	5.89348	8.15795	7.74745	6.0878	Healthy													-1.80873	4.18944	0.0511624	8.57386	Healthy
	2.17172	2.43561	3.47944	3.54435	4.33432	4.95192	4.1516	No to Minimal												3.316	3.90062	3.05753	5.18376	7.14026	3.90305	6.98918	Healthy													-1.95272	3.20243	0.563352	8.39474	Healthy
	2.43435	6.39739	3.64935	3.44582	5.59598	5.88157	3.04308	No to Minimal												3.2545	2.58919	1.97044	3.02455	5.34281	1.81563	4.72064	Healthy													-3.05601	2.7864	-0.158559	9.05913	Healthy
	3.53483	5.5377	4.4902	4.2779	5.48217	5.87545	3.34009	No to Minimal												4.37491	3.85961	3.42064	5.52677	7.1352	4.26306	6.0616	Healthy													-1.82985	4.53808	1.07576	8.45469	Healthy
	3.42291	4.48163	3.95987	5.04063	6.07735	5.92131	5.36867	No to Minimal												3.55176	2.84363	2.73047	4.93923	6.34636	4.53313	5.0391	Healthy													-2.01853	4.11534	0.804279	8.75488	Healthy
	3.78539	7.49297	4.25375	5.24454	6.74313	5.61601	5.00981	Moderate to_x000D_ Severe												4.15161	3.4086	5.15202	5.49847	7.65034	7.67676	5.61061	Healthy													-0.916767	4.22373	-0.350846	8.96805	Healthy
	3.71764	4.16151	5.04103	4.92932	5.27819	4.58162	4.40657	No to Minimal												3.69997	3.57015	4.27303	5.54946	7.21517	7.36182	5.03458	Healthy													-1.64189	4.5465	-0.97978	8.54004	Healthy
	2.58351	8.87084	2.96975	2.47057	5.89887	4.97302	4.891	Moderate to_x000D_ Severe												3.88613	4.49523	4.84227	5.61435	7.50648	7.09189	5.36312	Healthy													-1.26737	5.16024	-0.0922298	8.33802	Healthy
	3.21158	8.62361	3.14216	2.91768	6.70284	5.2088	5.82176	Life-threatening												5.16458	4.57546	5.44777	6.78883	9.10913	7.9909	7.01629	Healthy													-2.61922	5.8844	1.03005	8.90825	Healthy
	2.08963	9.11187	2.71926	2.34142	4.41277	3.93224	3.11692	Life-threatening												3.57631	3.09616	3.78372	5.39617	7.03716	6.21572	5.51379	Healthy													-2.41767	4.18082	0.537707	8.86398	Healthy
	0.947671	7.3742	1.53208	2.09359	3.34451	3.71783	3.41975	Moderate to_x000D_ Severe												3.64659	2.34587	3.18426	4.93259	6.73447	4.72971	5.38313	Healthy													-1.96385	4.52353	1.16111	8.57767	Healthy
	3.35239	4.97029	3.90701	4.09021	6.14689	5.76341	5.75884	No to Minimal												3.57977	2.31166	3.0184	5.02853	5.17869	3.18469	5.13472	Healthy													-2.28836	3.79644	1.55713	8.54925	Healthy
	1.58666	6.11879	1.51697	3.40927	4.62666	3.86693	3.43229	Life-threatening												4.75152	4.60188	5.10123	6.7693	7.15528	7.06803	5.82321	Healthy													-2.13837	4.95681	1.32293	8.65296	Healthy
	2.74455	3.52784	3.68667	4.0576	4.73618	4.47503	3.66793	No to Minimal												3.96196	3.68688	3.83212	5.90203	7.19027	7.30422	5.22458	Healthy													-2.3683	4.81414	1.75298	8.12028	Healthy
	1.22838	8.41731	1.66768	2.39984	3.82825	3.1169	2.75044	Life-threatening												3.9697	4.17123	4.17664	6.15061	7.41872	7.43218	5.59372	Healthy													-1.56667	4.4751	1.34726	8.19736	Healthy
	2.30568	8.29596	2.85289	2.3878	4.52626	3.51393	3.21218	Moderate to_x000D_ Severe												3.64763	4.31174	3.69388	4.61792	6.60097	3.57535	6.0678	Healthy													-2.75624	4.2199	0.835205	9.06316	Healthy
	2.95077	8.01207	3.41081	4.29958	6.20339	4.60845	4.47272	Moderate to_x000D_ Severe												3.87702	3.27636	4.01457	5.39209	6.01841	4.5065	4.99888	Healthy													-0.925874	4.53013	1.90444	8.12528	Healthy
	3.10675	7.97363	2.80802	4.69331	6.203	4.58556	4.42411	Moderate to_x000D_ Severe												4.32038	4.87608	5.06787	6.84857	8.09221	7.69077	6.87213	Healthy													-0.283874	5.25786	1.3332	8.01258	Healthy
	2.86212	4.25466	3.98435	3.1447	4.48717	5.46667	2.81571	Life-threatening												3.33996	2.81017	2.15406	2.746	4.89601	2.28627	3.86395	Healthy													-0.340933	2.78485	1.43464	8.46204	Healthy
	2.02767	7.63571	2.26556	5.6684	5.39389	3.31696	5.77283	Life-threatening												2.90779	3.49233	2.74288	4.74726	6.06516	4.16723	5.32547	Healthy													-2.44273	3.99228	1.78061	8.66368	Healthy
	-0.232271	7.157	1.03021	1.23334	0.370067	2.28258	1.41136	Life-threatening												9.23284	1.4808	1.76854	2.88224	3.26973	2.73982	3.61623	Hospitalized_x000D_ MIS-C													4.79597	2.67171	-3.3841	6.29866	Hospitalized_x000D_ MIS-C
	0.710114	9.43108	1.64234	1.35871	3.01611	3.73731	1.86095	Life-threatening												7.77749	0.938648	1.63314	2.5409	4.43257	3.85429	5.15046	Hospitalized_x000D_ MIS-C													2.82921	2.35173	-3.07607	6.42525	Hospitalized_x000D_ MIS-C
	2.18948	8.72905	2.1257	4.36033	4.97821	3.7305	5.6558	Moderate to_x000D_ Severe												9.7558	1.32637	1.07642	0.725002	3.00637	3.03674	2.07632	Hospitalized_x000D_ MIS-C													5.43853	2.18879	-3.12954	6.41367	Hospitalized_x000D_ MIS-C
	1.71552	7.55743	2.95118	4.28188	4.6627	4.01111	4.66647	Moderate to_x000D_ Severe												8.49074	-0.116028	0.332606	1.83477	2.75798	3.1388	3.4366	Hospitalized_x000D_ MIS-C													5.56951	0.738092	-2.00231	6.30694	Hospitalized_x000D_ MIS-C
	3.22052	6.99058	2.69695	4.51432	5.71777	6.43791	5.16738	Life-threatening												8.38375	0.517302	1.56067	2.55549	3.21935	4.137	2.76154	Hospitalized_x000D_ MIS-C													4.30211	1.52486	-1.50058	6.11928	Hospitalized_x000D_ MIS-C
	-0.831097	9.08092	0.942038	-0.0155789	2.09444	2.59858	1.36609	Life-threatening												4.61065	0.647634	0.916651	0.316685	3.23792	2.99225	1.59057	Hospitalized_x000D_ MIS-C													3.86199	2.70311	-2.70258	6.16264	Hospitalized_x000D_ MIS-C
	2.26258	8.50885	2.3654	4.62478	5.07799	4.17016	4.48934	Life-threatening												9.77352	-0.507031	-0.836432	0.578892	1.95002	0.394129	2.75894	Hospitalized_x000D_ MIS-C													5.09779	0.578892	-3.26586	5.99951	Hospitalized_x000D_ MIS-C
	2.6391	6.77401	3.3911	4.37358	5.0304	5.1144	5.22505	Moderate to_x000D_ Severe												8.8432	3.51775	4.86223	6.0178	6.78976	4.85702	6.41212	Hospitalized_x000D_ MIS-C													3.51113	3.11278	-1.5214	6.97512	Hospitalized_x000D_ MIS-C
	2.69287	8.53247	3.12645	3.53796	5.90156	4.55687	5.21648	Moderate to_x000D_ Severe												4.45321	2.52698	3.26924	4.47587	4.33424	4.48605	3.74162	Hospitalized_x000D_ MIS-C													1.51761	4.05114	-0.189394	7.10376	Hospitalized_x000D_ MIS-C
	3.42359	3.94467	4.41657	5.41304	6.29542	5.11503	5.54734	No to Minimal												7.45486	2.58602	3.00572	3.76271	4.75534	4.38537	3.37165	Hospitalized_x000D_ MIS-C													3.81906	1.59971	-0.931269	6.09239	Hospitalized_x000D_ MIS-C
	4.95293	4.17272	3.98673	4.36667	6.94257	5.06578	5.40649	Healthy												10.2791	2.28395	1.9531	4.79256	6.32694	3.71621	7.2588	Hospitalized_x000D_ MIS-C													3.90532	1.87674	-2.37322	6.93646	Hospitalized_x000D_ MIS-C
	3.35938	3.81232	4.56845	5.31911	6.95154	5.72407	4.99856	Healthy												7.15929	2.37648	2.57238	4.11321	5.09688	3.92233	5.88375	Hospitalized_x000D_ MIS-C													4.50739	4.17725	-0.440927	6.65926	Hospitalized_x000D_ MIS-C
	4.0601	3.68561	5.02043	5.89348	8.15795	7.74745	6.0878	Healthy												9.14655	2.14474	1.87795	2.72346	3.70454	3.55041	4.4592	Hospitalized_x000D_ MIS-C													5.69818	2.19989	-3.10955	6.06659	Hospitalized_x000D_ MIS-C
	3.90062	3.316	3.05753	5.18376	7.14026	3.90305	6.98918	Healthy												8.99	1.66113	2.15407	3.75637	4.23301	3.3701	3.71603	Hospitalized_x000D_ MIS-C													4.19546	2.21252	-2.35627	6.43542	Hospitalized_x000D_ MIS-C
	2.58919	3.2545	1.97044	3.02455	5.34281	1.81563	4.72064	Healthy												7.51015	-0.209096	0.891135	0.297003	2.74012	4.05636	0.686583	Hospitalized_x000D_ MIS-C													5.01925	2.23331	-2.19206	7.12896	Hospitalized_x000D_ MIS-C
	3.85961	4.37491	3.42064	5.52677	7.1352	4.26306	6.0616	Healthy												9.7433	2.83214	2.90004	4.11292	5.93551	4.66816	6.36872	Hospitalized_x000D_ MIS-C													4.36197	3.53391	-2.80514	6.84725	Hospitalized_x000D_ MIS-C
	2.84363	3.55176	2.73047	4.93923	6.34636	4.53313	5.0391	Healthy												4.49445	1.6564	2.21612	3.11543	4.04687	5.69242	3.58544	Hospitalized_x000D_ MIS-C													2.30189	2.88473	-0.588029	7.14069	Hospitalized_x000D_ MIS-C
	3.4086	4.15161	5.15202	5.49847	7.65034	7.67676	5.61061	Healthy												8.8041	0.952447	2.06287	2.70609	4.18666	3.37651	4.09812	Hospitalized_x000D_ MIS-C													3.50138	1.75259	-2.03491	6.27988	Hospitalized_x000D_ MIS-C
	3.57015	3.69997	4.27303	5.54946	7.21517	7.36182	5.03458	Healthy												9.84318	0.69787	1.39854	3.00474	4.03317	2.4608	4.58865	Hospitalized_x000D_ MIS-C													4.13185	2.40663	-2.1005	6.75413	Hospitalized_x000D_ MIS-C
	4.49523	3.88613	4.84227	5.61435	7.50648	7.09189	5.36312	Healthy												9.13854	3.31338	4.4179	5.84417	6.69414	4.91883	7.29533	Hospitalized_x000D_ MIS-C													4.93593	3.50891	-1.02874	7.48969	Hospitalized_x000D_ MIS-C
	4.57546	5.16458	5.44777	6.78883	9.10913	7.9909	7.01629	Healthy												8.38076	0.85593	1.68057	1.88456	4.66708	4.12548	3.53283	Hospitalized_x000D_ MIS-C													5.76783	2.35628	-1.79727	7.01057	Hospitalized_x000D_ MIS-C
	3.09616	3.57631	3.78372	5.39617	7.03716	6.21572	5.51379	Healthy												7.97665	1.52796	2.7903	2.91626	3.95995	4.5891	3.14669	Hospitalized_x000D_ MIS-C													3.17922	2.60099	-1.98627	6.26789	Hospitalized_x000D_ MIS-C
	2.34587	3.64659	3.18426	4.93259	6.73447	4.72971	5.38313	Healthy												10.422	1.74602	2.64696	5.34802	5.73854	3.14858	6.6483	Hospitalized_x000D_ MIS-C													4.86674	3.64035	-1.83061	6.91847	Hospitalized_x000D_ MIS-C
	2.31166	3.57977	3.0184	5.02853	5.17869	3.18469	5.13472	Healthy												9.17695	2.10148	2.05065	2.26649	3.50444	3.86223	2.60273	Hospitalized_x000D_ MIS-C													6.23473	3.10434	-0.94941	6.50397	Hospitalized_x000D_ MIS-C
	4.60188	4.75152	5.10123	6.7693	7.15528	7.06803	5.82321	Healthy												7.60955	0.591773	1.30664	1.42677	2.77043	2.70659	1.98833	Hospitalized_x000D_ MIS-C													2.57627	1.33762	-2.38442	5.55506	Hospitalized_x000D_ MIS-C
	3.68688	3.96196	3.83212	5.90203	7.19027	7.30422	5.22458	Healthy												6.69182	1.79988	2.0676	2.64116	4.30522	3.25994	4.03752	Hospitalized_x000D_ MIS-C													3.29719	2.26854	-1.46532	5.86896	Hospitalized_x000D_ MIS-C
	4.17123	3.9697	4.17664	6.15061	7.41872	7.43218	5.59372	Healthy												9.15817	1.27546	2.28597	2.31313	3.01339	3.89598	2.48575	Hospitalized_x000D_ MIS-C													5.58702	2.41694	-2.34881	6.40945	Hospitalized_x000D_ MIS-C
	4.31174	3.64763	3.69388	4.61792	6.60097	3.57535	6.0678	Healthy												8.45846	1.44542	1.9319	3.01001	4.3013	4.01063	3.63882	Hospitalized_x000D_ MIS-C													4.63363	2.90256	-3.4681	6.31687	Hospitalized_x000D_ MIS-C
	3.27636	3.87702	4.01457	5.39209	6.01841	4.5065	4.99888	Healthy												9.4608	3.40869	3.7093	5.55454	5.85194	4.39133	6.5185	Hospitalized_x000D_ MIS-C													4.77862	3.0285	-0.0295877	6.97865	Hospitalized_x000D_ MIS-C
	4.87608	4.32038	5.06787	6.84857	8.09221	7.69077	6.87213	Healthy												9.86516	-4.12585	4.09812	5.27984	5.15973	2.23646	5.33634	Hospitalized_x000D_ MIS-C													3.64049	3.22766	-4.12585	5.58976	Hospitalized_x000D_ MIS-C
	2.81017	3.33996	2.15406	2.746	4.89601	2.28627	3.86395	Healthy
	3.49233	2.90779	2.74288	4.74726	6.06516	4.16723	5.32547	Healthy
	1.4808	9.23284	1.76854	2.88224	3.26973	2.73982	3.61623	Hospitalized_x000D_ MIS-C
	0.938648	7.77749	1.63314	2.5409	4.43257	3.85429	5.15046	Hospitalized_x000D_ MIS-C
	1.32637	9.7558	1.07642	0.725002	3.00637	3.03674	2.07632	Hospitalized_x000D_ MIS-C
	-0.116028	8.49074	0.332606	1.83477	2.75798	3.1388	3.4366	Hospitalized_x000D_ MIS-C
	0.517302	8.38375	1.56067	2.55549	3.21935	4.137	2.76154	Hospitalized_x000D_ MIS-C
	0.647634	4.61065	0.916651	0.316685	3.23792	2.99225	1.59057	Hospitalized_x000D_ MIS-C
	-0.507031	9.77352	-0.836432	0.578892	1.95002	0.394129	2.75894	Hospitalized_x000D_ MIS-C
	3.51775	8.8432	4.86223	6.0178	6.78976	4.85702	6.41212	Hospitalized_x000D_ MIS-C
	2.52698	4.45321	3.26924	4.47587	4.33424	4.48605	3.74162	Hospitalized_x000D_ MIS-C
	2.58602	7.45486	3.00572	3.76271	4.75534	4.38537	3.37165	Hospitalized_x000D_ MIS-C
	2.28395	10.2791	1.9531	4.79256	6.32694	3.71621	7.2588	Hospitalized_x000D_ MIS-C
	2.37648	7.15929	2.57238	4.11321	5.09688	3.92233	5.88375	Hospitalized_x000D_ MIS-C
	2.14474	9.14655	1.87795	2.72346	3.70454	3.55041	4.4592	Hospitalized_x000D_ MIS-C
	1.66113	8.99	2.15407	3.75637	4.23301	3.3701	3.71603	Hospitalized_x000D_ MIS-C
	-0.209096	7.51015	0.891135	0.297003	2.74012	4.05636	0.686583	Hospitalized_x000D_ MIS-C
	2.83214	9.7433	2.90004	4.11292	5.93551	4.66816	6.36872	Hospitalized_x000D_ MIS-C
	1.6564	4.49445	2.21612	3.11543	4.04687	5.69242	3.58544	Hospitalized_x000D_ MIS-C
	0.952447	8.8041	2.06287	2.70609	4.18666	3.37651	4.09812	Hospitalized_x000D_ MIS-C
	0.69787	9.84318	1.39854	3.00474	4.03317	2.4608	4.58865	Hospitalized_x000D_ MIS-C
	3.31338	9.13854	4.4179	5.84417	6.69414	4.91883	7.29533	Hospitalized_x000D_ MIS-C
	0.85593	8.38076	1.68057	1.88456	4.66708	4.12548	3.53283	Hospitalized_x000D_ MIS-C
	1.52796	7.97665	2.7903	2.91626	3.95995	4.5891	3.14669	Hospitalized_x000D_ MIS-C
	1.74602	10.422	2.64696	5.34802	5.73854	3.14858	6.6483	Hospitalized_x000D_ MIS-C
	2.10148	9.17695	2.05065	2.26649	3.50444	3.86223	2.60273	Hospitalized_x000D_ MIS-C
	0.591773	7.60955	1.30664	1.42677	2.77043	2.70659	1.98833	Hospitalized_x000D_ MIS-C
	1.79988	6.69182	2.0676	2.64116	4.30522	3.25994	4.03752	Hospitalized_x000D_ MIS-C
	1.27546	9.15817	2.28597	2.31313	3.01339	3.89598	2.48575	Hospitalized_x000D_ MIS-C
	1.44542	8.45846	1.9319	3.01001	4.3013	4.01063	3.63882	Hospitalized_x000D_ MIS-C
	3.40869	9.4608	3.7093	5.55454	5.85194	4.39133	6.5185	Hospitalized_x000D_ MIS-C
	-4.12585	9.86516	4.09812	5.27984	5.15973	2.23646	5.33634	Hospitalized_x000D_ MIS-C

## Sheet: Fig S1
Fig S1A
IL15RA		IL12RB1
Fatal	Recovered	Fatal	Recovered
5.668	5.366	6.648	6.809
5.618	5.287	6.505	6.489
4.973	5.281	6.164	6.477
4.968	5.204	6.098	6.468
4.726	5.063	6.041	6.365
4.629	5.004	5.525	6.125
4.574	4.978	5.246	6.087
4.561		3.835
Fig S1B-C
IL12RB2	IL12RB1	IL12A	IL15RA	IL15	SevLabels
0.895543	3.02711	-2.24654	1.79557	3.21167	No to Minimal
2.18345	4.07785	-1.17881	2.3377	3.70518	No to Minimal
1.14196	2.9065	-1.36596	1.93491	2.75375	No to Minimal
1.59023	4.28269	0.109228	2.35302	2.95587	No to Minimal
0.298427	3.29584	-0.976391	2.56007	3.75448	No to Minimal
1.89136	4.44257	-2.0144	2.39775	3.38989	No to Minimal
1.88667	2.78558	-0.602185	1.77099	3.37537	No to Minimal
2.49815	3.09332	-1.6278	1.85119	4.22827	No to Minimal
-0.0898178	3.36664	-0.0898178	2.84224	3.47793	No to Minimal
2.09114	4.34465	-0.691098	2.45491	2.94154	No to Minimal
2.16219	4.19308	-1.4544	1.9278	2.96419	No to Minimal
1.31489	3.99658	-0.794792	1.77894	2.64696	No to Minimal
1.97503	4.07223	-0.687843	3.31013	3.60138	Life-threatening
2.95221	4.37339	-1.38617	2.55769	3.91611	No to Minimal
1.7173	4.17047	-1.58456	2.28162	2.67379	No to Minimal
0.330876	3.28842	-1.85961	2.63138	3.63107	No to Minimal
0.392708	2.63985	-1.93087	2.47676	3.27678	Moderate to_x000D_ Severe
3.28991	4.49271	-0.6528	3.17443	4.2814	Life-threatening
0.521453	3.42909	-1.20041	2.06752	3.01462	No to Minimal
1.68639	3.57682	-1.17748	1.66153	2.4738	No to Minimal
0.978377	4.05335	-1.77495	2.81515	3.22034	No to Minimal
2.1016	4.05564	-1.04452	2.06697	2.7208	No to Minimal
0.366188	3.76031	0.0975844	2.7162	3.27266	No to Minimal
3.42016	4.27341	-0.502925	2.4729	3.05585	No to Minimal
-0.458899	2.757	-0.925597	2.47338	2.52469	No to Minimal
0.51367	3.6106	-1.89911	2.23129	3.63529	No to Minimal
2.07758	3.57937	-0.496667	2.22471	3.10566	Moderate to_x000D_ Severe
-1.75467	1.42597	-3.45118	2.0311	2.97156	Life-threatening
1.64559	4.24889	-1.29228	2.26187	3.28605	No to Minimal
0.928393	3.51999	-0.973327	2.10906	4.35579	No to Minimal
0.802462	4.02944	-1.39686	2.36246	3.83752	Moderate to_x000D_ Severe
1.26519	4.7823	-1.65299	3.2303	3.28277	Moderate to_x000D_ Severe
1.80552	3.96784	0.128918	2.69742	3.46048	Moderate to_x000D_ Severe
2.59836	4.25106	-1.37102	3.17689	4.37891	No to Minimal
3.20148	4.24636	-0.594561	2.69525	4.1703	No to Minimal
0.803774	3.39289	-2.21381	2.51833	3.13576	Life-threatening
3.31867	5.25113	0.198861	3.43116	4.48285	No to Minimal
1.18966	3.63442	-0.630601	2.18186	3.59201	Moderate to_x000D_ Severe
0.678476	3.84167	-0.901192	2.57226	2.63418	Moderate to_x000D_ Severe
0.646118	3.73298	-1.12735	2.60037	3.77082	Moderate to_x000D_ Severe
1.91131	4.23049	-0.887797	2.39045	3.79113	No to Minimal
-0.852441	2.2554	-1.96631	1.40023	2.11362	Life-threatening
0.0416679	3.72573	-1.23115	2.27809	2.55813	Life-threatening
1.38012	4.39736	-0.761008	2.44481	3.98767	Moderate to_x000D_ Severe
1.69379	2.8649	-2.51028	2.33293	2.98288	No to Minimal
-1.56458	1.69583	-1.90036	1.71653	2.59077	Life-threatening
-0.767663	2.44671	-0.929598	2.03945	2.96169	Life-threatening
1.25503	4.12421	-0.984932	2.29142	4.60244	Life-threatening
1.65176	3.63713	-2.7627	2.62281	3.61078	No to Minimal
-0.00988626	3.83756	-1.35282	2.31345	3.58776	Moderate to_x000D_ Severe
-0.344522	3.72857	-1.21314	1.88398	2.59505	Life-threatening
0.400179	3.37689	-3.20018	2.89749	3.29594	Moderate to_x000D_ Severe
1.67743	3.86649	-0.544691	2.60982	3.06725	Moderate to_x000D_ Severe
2.03916	3.78813	-0.853245	1.89689	2.92817	Moderate to_x000D_ Severe
-0.956883	2.55022	-3.30918	2.81	2.64379	Life-threatening
3.08461	3.96373	0.0971976	2.76926	4.40735	Life-threatening
1.27633	3.68912	-2.22675	1.77358	2.16171	No to Minimal
0.311468	3.46218	-0.935136	2.42605	3.56511	Moderate to_x000D_ Severe
2.49883	4.30708	-1.16547	2.6434	3.61254	No to Minimal
1.57429	4.0352	-0.830468	1.87131	2.26978	Moderate to_x000D_ Severe
-8.6051e-06	3.61256	-1.11622	1.92646	2.48693	No to Minimal
0.286745	3.26757	-2.11758	1.25247	2.75191	No to Minimal
1.11052	3.06477	-2.29388	1.45724	2.2918	No to Minimal
0.970529	3.15165	-1.53778	1.58517	2.72804	No to Minimal
0.798385	3.48616	-1.53282	1.72286	3.32256	No to Minimal
1.45211	3.98385	-1.1194	2.73797	3.16524	No to Minimal
2.36739	4.0097	-1.223	2.32795	2.87585	Moderate to_x000D_ Severe
0.972722	3.83304	-1.11358	1.85983	2.23308	No to Minimal
0.224335	3.53832	-2.63101	2.84982	3.32997	Moderate to_x000D_ Severe
1.91583	4.3081	-0.395335	2.85898	3.86326	Life-threatening
-0.036919	3.2176	-1.7165	2.57293	3.83927	Life-threatening
0.404116	2.74793	-2.35929	1.54574	4.08603	Moderate to_x000D_ Severe
1.93717	3.8355	-1.02169	2.6981	3.40603	No to Minimal
-0.0962059	2.91384	-0.0113716	2.87537	3.11121	Life-threatening
0.940922	3.21502	-2.51678	1.29671	1.74964	No to Minimal
-1.22451	2.31283	-2.23976	1.37303	3.03227	Life-threatening
-1.02428	3.4292	-2.06934	1.681	2.11391	Moderate to_x000D_ Severe
1.42467	4.04546	-0.290181	2.18627	2.74299	Moderate to_x000D_ Severe
1.33785	4.0561	-0.125684	2.12225	3.14812	Moderate to_x000D_ Severe
0.925273	3.45344	-1.61763	2.20893	3.09374	Life-threatening
0.714566	3.49898	-0.135989	2.04197	2.01323	Life-threatening
-0.769497	1.38724	-0.769497	0.966499	2.8309	Life-threatening
-0.70263	2.67172	-1.78869	1.72572	2.48093	Life-threatening
1.04458	4.20441	-0.240723	2.92959	3.32466	Moderate to_x000D_ Severe
0.945207	2.97007	-0.141694	2.50127	3.46762	Moderate to_x000D_ Severe
1.54563	2.80455	-1.81996	2.58672	2.60469	Life-threatening
-1.29771	2.51284	-2.23373	2.22	1.24356	Life-threatening
-0.0177157	2.7965	-1.53409	1.33142	2.62576	Life-threatening
0.514869	2.82011	0.243594	2.00902	2.88851	Moderate to_x000D_ Severe
0.164441	2.99081	-3.14242	2.07968	3.11717	Moderate to_x000D_ Severe
1.17773	3.02261	-1.8976	2.42813	0.213807	No to Minimal
2.47206	3.17129	0.457999	2.20418	3.6999	Healthy
1.99503	3.90752	0.579862	1.88704	4.28618	Healthy
1.77169	4.94611	-0.495789	2.40736	4.46754	Healthy
2.95372	4.12084	1.83821	1.9267	2.84691	Healthy
1.24236	3.19953	0.173276	2.80384	3.23534	Healthy
2.32365	4.11493	-0.1978	2.16237	3.27649	Healthy
1.83881	3.52147	0.00710218	2.73076	4.17061	Healthy
3.43134	4.58589	0.0508215	2.54288	5.24738	Healthy
1.61431	4.36495	0.0316576	2.10824	4.44847	Healthy
1.8634	4.41122	0.0595703	2.07746	3.44209	Healthy
2.20763	4.86767	-0.0681868	2.40729	4.52843	Healthy
1.769	4.17876	-0.257468	2.13595	4.25532	Healthy
1.52058	3.9388	0.743886	2.25102	4.72429	Healthy
1.60785	3.57468	0.965538	2.76934	4.95304	Healthy
1.52664	4.14231	0.389537	2.00232	4.52813	Healthy
1.41766	4.59553	-0.78556	2.4806	4.62241	Healthy
1.57822	4.04766	-0.585925	2.28417	4.91393	Healthy
2.5519	3.95247	0.138397	2.22091	3.12467	Healthy
1.50615	3.9489	0.0813242	1.45769	3.71812	Healthy
1.5063	4.6296	0.362108	1.95524	3.60894	Healthy
1.00716	3.15467	-0.13357	2.96476	4.57255	Healthy
1.66586	3.59267	0.404729	1.87957	3.04694	Healthy
-0.655553	2.68041	-0.570603	2.10187	3.31509	Hospitalized_x000D_ MIS-C
0.907555	3.39496	-2.64886	3.54898	4.70992	Hospitalized_x000D_ MIS-C
0.189064	2.01662	-0.22585	2.11479	2.45181	Hospitalized_x000D_ MIS-C
-0.71264	2.89484	-2.14842	2.92712	3.29183	Hospitalized_x000D_ MIS-C
-0.426088	2.4827	-1.25547	1.37202	3.46588	Hospitalized_x000D_ MIS-C
-0.450765	3.25258	-1.07476	2.08134	3.16748	Hospitalized_x000D_ MIS-C
-2.3153	2.44463	-2.07807	2.91201	1.88137	Hospitalized_x000D_ MIS-C
1.34832	3.92103	-1.64717	2.06925	2.24697	Hospitalized_x000D_ MIS-C
1.3493	3.35175	-0.607601	2.23011	2.08758	Hospitalized_x000D_ MIS-C
0.221077	2.69241	-2.18789	2.02079	1.62522	Hospitalized_x000D_ MIS-C
2.25072	3.57836	-1.73098	4.24272	3.97209	Hospitalized_x000D_ MIS-C
1.25297	3.58006	-0.299589	2.11997	3.07467	Hospitalized_x000D_ MIS-C
0.685223	1.98647	-0.537353	2.82049	2.21781	Hospitalized_x000D_ MIS-C
0.452528	3.24266	-2.05109	0.975636	2.86852	Hospitalized_x000D_ MIS-C
-1.47311	2.65015	-2.65969	2.65941	2.44608	Hospitalized_x000D_ MIS-C
1.89452	4.39764	-2.12738	3.4074	4.44388	Hospitalized_x000D_ MIS-C
0.729568	2.82804	-0.447723	2.22712	3.59048	Hospitalized_x000D_ MIS-C
0.0318141	3.79228	-3.58449	3.2517	3.8031	Hospitalized_x000D_ MIS-C
0.773189	2.85098	-1.20424	3.02542	2.23076	Hospitalized_x000D_ MIS-C
2.35257	4.07611	-1.13902	2.05986	2.6875	Hospitalized_x000D_ MIS-C
0.438863	3.72624	-0.87799	2.44494	2.62272	Hospitalized_x000D_ MIS-C
0.647616	2.82981	-1.59206	1.27338	2.4642	Hospitalized_x000D_ MIS-C
1.5138	3.86546	-0.846868	2.52726	4.51297	Hospitalized_x000D_ MIS-C
0.554529	2.45419	0.554529	1.19271	3.21235	Hospitalized_x000D_ MIS-C
-1.74219	1.10532	-2.60233	1.48327	2.22503	Hospitalized_x000D_ MIS-C
0.192998	2.9212	-3.33581	2.93702	2.93702	Hospitalized_x000D_ MIS-C
-0.0230716	2.1267	-1.22425	1.03564	3.69383	Hospitalized_x000D_ MIS-C
0.160029	2.79315	-1.17545	2.09264	4.41645	Hospitalized_x000D_ MIS-C
2.21714	4.2861	-1.04776	2.91387	3.53654	Hospitalized_x000D_ MIS-C
0.686146	3.44879	-4.12585	3.64049	3.22766	Hospitalized_x000D_ MIS-C

[truncated: 6 more sheets: Fig S3, Fig S4, Fig S5, Fig S7, Fig S10, Fig S11]
